# Supplementary material for: SARS-CoV-2 infection results in immune responses in the respiratory tract and peripheral blood that suggest mechanisms of disease severity
Source: Nat Commun. 2022 May 19;13:2774. doi: 10.1038/s41467-022-30088-y (PMC9120039; doi:10.1038/s41467-022-30088-y)
Supplement: Supplementary file 4 — Source Data [file 41467_2022_30088_MOESM4_ESM.xlsx]

## Sheet: Fig 1
Fig 1b	Days post disease onset of COVID-19 respiratory and matched blood samples			Fig 1c	Days post disease onset of COVID-19 blood samples			Fig 1d	Sample data for genomic sequences included in phylogenetic tree					Fig 1e	NIH score			Age				Age vs NIH score					Age vs Days in hospital					Oxygen support	Ward	ICU		Weight				Height				Body mass index
Patient/sample	Blood	Respiratory		Days post disease onset	Ward	ICU		Patient code	GISAID_ID	Virus_name	Location	Collection_date		Patient code	Ward	ICU		Patient code	Ward	ICU		Patient code	Age	Ward	ICU		Patient code	Age	Ward	ICU		No	30	1			Ward	ICU			Ward	ICU			Ward	ICU
003 ETA	7	7		0	1				EPI_ISL_561722	hCoV-19/Australia/VIC1820/2020	Oceania / Australia / Victoria	2020-05-31		001	2			001	76			001	76	2			001	76	30			Non-invasive	15	11		001	44.6			001	160			001	17.4219
004 ETA	7	7		1					EPI_ISL_417399	hCoV-19/Australia/NSW41/2020	Oceania / Australia / New South Wales	2020-03-10		005	4			005	75			005	75	4			005	75	6			Invasive	0	27		005	102			005	157			005	41.381
013 ETA	10	10		2	2				EPI_ISL_419721	hCoV-19/Australia/VIC116/2020	Oceania / Australia / Victoria	2020-03-19		006	3			006	31			006	31	3			006	31	2							006	76			006	168			006	26.9274
026 ETA	16	16		3	1	1			EPI_ISL_419729	hCoV-19/Australia/VIC127/2020	Oceania / Australia / Victoria	2020-03-20		007	2			007	29			007	29	2			007	29	2			Drug treatment	Ward	ICU		007	69			007	165			007	25.3444
043 ETA	19	22		4	1				EPI_ISL_419759	hCoV-19/Australia/VIC47/2020	Oceania / Australia / Victoria	2020-03-12		008	3			008	22			008	22	3			008	22	2			No	23	3		008	64.4			008	167			008	23.0915
049 ETA	7	8		5	6	3			EPI_ISL_419883	hCoV-19/Australia/VIC187/2020	Oceania / Australia / Victoria	2020-03-19		009	3			009	55			009	55	3			009	55	2			Dexamethasone	12	18		009	66			009	162			009	25.1486
002 Sputum	8	9		6	3				EPI_ISL_427729	hCoV-19/Australia/NSW77/2020	Oceania / Australia / New South Wales	2020-03-17		010	4			010	51			010	51	4			010	51	6			Dexamethasone + Remdesivir	8	17		010	76			010	183			010	22.694
011 Sputum	7	14		7	7	6			EPI_ISL_427770	hCoV-19/Australia/NSW78/2020	Oceania / Australia / New South Wales	2020-03-23		014	5			014	40			014	40	5			014	40	6							014	61.3			014	175			014	20.0163
021 Sputum	2	11		8	4	2			EPI_ISL_596859	hCoV-19/Australia/WA316/2020	Oceania / Australia / Western Australia	2020-03-03		015	3			015	24			015	24	3			015	24	2							015	105			015	190			015	29.0859
004 Plasma	37			9	5	3			EPI_ISL_708777	hCoV-19/Australia/WA483/2020	Oceania / Australia / Western Australia	2020-04-03		016	3			016	65			016	65	3			016	65	9							016	75			016	175			016	24.4898
026 Plasma	36			10	5	5			EPI_ISL_426843	hCoV-19/Australia/VIC586/2020	Oceania / Australia / Victoria	2020-03-24		017	4			017	73			017	73	4			017	73	4							017	73.2			017	175			017	23.902
043 Plasma	52			11	7				EPI_ISL_478698	hCoV-19/Australia/NSW586/2020	Oceania / Australia / New South Wales	2020-03-16		018	3			018	73			018	73	3			018	73	4							018	55.1			018	160			018	21.5234
004 ETA		14		12	8	3			EPI_ISL_490018	hCoV-19/Australia/NSW608/2020	Oceania / Australia / New South Wales	2020-03-16		019	3			019	28			019	28	3			019	28	11							019	74			019	152			019	32.0291
026 ETA		17		13	3	1			EPI_ISL_492164	hCoV-19/Australia/SA0399/2020	Oceania / Australia / South Australia	2020-03-21		020	4			020	72			020	72	4			020	72	9							020	85.5			020	168			020	30.2934
026 ETA		23		14	2	1			EPI_ISL_419744	hCoV-19/Australia/VIC25/2020	Oceania / Australia / Victoria	2020-03-10		021	4			021	70			021	70	4			021	70	19							021	77.3			021	160			021	30.1953
049 ETA		9		15	2	2			EPI_ISL_427723	hCoV-19/Australia/NSW84/2020	Oceania / Australia / New South Wales	2020-03-19		022	3			022	60			022	60	3			022	60	4							022	86.1			022	193			022	23.1147
067 ETA	13	13		16	3	4			EPI_ISL_419799	hCoV-19/Australia/VIC83/2020	Oceania / Australia / Victoria	2020-03-14		024	2			024	69			024	69	2			024	69	4							024	61			024	165			024	22.4059
068 ETA	10	10		17	2	3			EPI_ISL_419848	hCoV-19/Australia/VIC151/2020	Oceania / Australia / Victoria	2020-03-17		027	3			027	53			027	53	3			027	53	3							027	50.1			027	163			027	18.8566
069 ETA	7	7		18		2			EPI_ISL_419903	hCoV-19/Australia/VIC208/2020	Oceania / Australia / Victoria	2020-03-20		028	3			028	36			028	36	3			028	36	6							028	89.9			028	154			028	37.9069
070 ETA	9	9		19	1	1			EPI_ISL_419961	hCoV-19/Australia/VIC268/2020	Oceania / Australia / Victoria	2020-03-22		029	4			029	68			029	68	4			029	68	23							029	88			029	174			029	29.0659
071 ETA	17	17		20	1				EPI_ISL_430662	hCoV-19/Australia/VIC970/2020	Oceania / Australia / Victoria	2020-03-27		031	3			031	90			031	90	3			031	90	24							031	62.1			031	165			031	22.8099
072 Sputum	12	12		21					EPI_ISL_451596	hCoV-19/Australia/NSW334/2020	Oceania / Australia / New South Wales	2020-03-23		032	3			032	35			032	35	3			032	35	1							032	95			032	182			032	28.6801
073 Sputum	16	13		22					EPI_ISL_426751	hCoV-19/Australia/VIC456/2020	Oceania / Australia / Victoria	2020-03-25		033	2			033	27			033	27	2			033	27	1							033	57			033	165			033	20.9366
074 Sputum	24	21		23		1			EPI_ISL_426957	hCoV-19/Australia/VIC661/2020	Oceania / Australia / Victoria	2020-03-27		034	4			034	50			034	50	4			034	50	4							034	78			034	175			034	25.4694
075 Sputum	10	10		24	1	1			EPI_ISL_427800	hCoV-19/Australia/NSW87/2020	Oceania / Australia / New South Wales	2020-03-24		035	4			035	30			035	30	4			035	30	2							035	75.5			035	158			035	30.2436
076 Sputum	9	7		25					EPI_ISL_430541	hCoV-19/Australia/VIC1059/2020	Oceania / Australia / Victoria	2020-04-04		036	4			036	67			036	67	4			036	67	2							036	82			036	162			036	31.2452
077 Sputum	14	13		26		1			EPI_ISL_451529	hCoV-19/Australia/NSW264/2020	Oceania / Australia / New South Wales	2020-03-26		037	3			037	55			037	55	3			037	55	7							037	66			037	164			037	24.539
078 Sputum				27	1				EPI_ISL_483093	hCoV-19/Australia/SA0310/2020	Oceania / Australia / South Australia	2020-03-27		038	2			038	62			038	62	2			038	62	4							038	84			038	162.5			038	31.8107
079 Sputum	16	16		28	1				EPI_ISL_522566	hCoV-19/Australia/TAS100/2020	Oceania / Australia / Tasmania	2020-03-17		039	4			039	85			039	85	4			039	85	5							039	77.2			039	170			039	26.7128
080 Sputum	5	5		29					EPI_ISL_522743	hCoV-19/Australia/TAS72/2020	Oceania / Australia / Tasmania	2020-03-17		040	4			040	75			040	75	4			040	75	25							040	94.6			040	183			040	28.2481
081 Sputum	5	5		30					EPI_ISL_527010	hCoV-19/Australia/NSW2254/2020	Oceania / Australia / New South Wales	2020-03-22		041	3			041	34			041	34	3			041	34	1							041	110			041	164			041	40.8983
082 Sputum	17	17		31					EPI_ISL_678361	hCoV-19/Australia/NSW2894/2020	Oceania / Australia / New South Wales	2020-03-20		042	4			042	28			042	28	4			042	28	4							042	65			042	162.5			042	24.6154
083 BAL	23	23		32					EPI_ISL_419866	hCoV-19/Australia/VIC169/2020	Oceania / Australia / Victoria	2020-03-18		046	2			046	85			046	85	2			046	85	11							046	94			046	177			046	30.0041
084 Sputum	18	18		33					EPI_ISL_455043	hCoV-19/Australia/NSW503/2020	Oceania / Australia / New South Wales	2020-03-24		047	3			047	71			047	71	3			047	71	6							047	58			047	157			047	23.5304
085 Sputum	12	12		34					EPI_ISL_468021	hCoV-19/Australia/SA0289/2020	Oceania / Australia / South Australia	2020-03-25		050	3			050	58			050	58	3			050	58	12							050	59.6			050	167			050	21.3704
086 Sputum	5	5		35		1			EPI_ISL_508135	hCoV-19/Australia/SA0444/2020	Oceania / Australia / South Australia	2020-03-20		051	3			051	73			051	73	3			051	73	5							051	75.5			051	169			051	26.4346
087 Sputum	5	5		36		1			EPI_ISL_500610	hCoV-19/Australia/NSW2038/2020	Oceania / Australia / New South Wales	2020-03-22		052	4			052	57			052	57	4			052	57	6							052	70			052	162			052	26.6728
087 Sputum	10	10		37		1			EPI_ISL_596824	hCoV-19/Australia/WA281/2020	Oceania / Australia / Western Australia	2020-03-17		053	4			053	82			053	82	4			053	82	13							053	74.5			053	167			053	26.713
074 BAL		21		38					EPI_ISL_419873	hCoV-19/Australia/VIC176/2020	Oceania / Australia / Victoria	2020-03-18		057	3			057	31			057	31	3			057	31	2							057	61			057	163			057	22.9591
079 BAL		16		39					EPI_ISL_426722	hCoV-19/Australia/VIC422/2020	Oceania / Australia / Victoria	2020-03-25		058	4			058	59			058	59	4			058	59	10							058	81			058	155			058	33.7149
086 Sputum		9		40					EPI_ISL_426779	hCoV-19/Australia/VIC509/2020	Oceania / Australia / Victoria	2020-03-22		060	3			060	43			060	43	3			060	43	4							060	85			060	160			060	33.2031
088 BAL		10		41		1			EPI_ISL_426781	hCoV-19/Australia/VIC511/2020	Oceania / Australia / Victoria	2020-03-23		061	4			061	74			061	74	4			061	74	7							061	55.5			061	165			061	20.3857
089 BAL		11		42					EPI_ISL_427687	hCoV-19/Australia/NSW175/2020	Oceania / Australia / New South Wales	2020-03-18		065	3			065	46			065	46	3			065	46	1							065	110			065	164			065	40.8983
090 BAL		12		43					EPI_ISL_430496	hCoV-19/Australia/NT38/2020	Oceania / Australia / Northern Territory	2020-03-29		002		4		086	62			002	48		4		086	62	5							002		88.7		002		180		002		27.3765
				44					EPI_ISL_563979	hCoV-19/Australia/VIC2072/2020	Oceania / Australia / Victoria	2020-03-22		003		5		087	54			003	48		5		087	54	4							003		76.9		003		185		003		22.469
				45					EPI_ISL_427140	hCoV-19/Australia/VIC887/2020	Oceania / Australia / Victoria	2020-04-06		004		5		002		48		004	69		5		002	48		9						004		110		004		167		004		39.4421
				46					EPI_ISL_426692	hCoV-19/Australia/VIC385/2020	Oceania / Australia / Victoria	2020-03-23		011		4		003		48		011	47		4		003	48		18						011		112.4		011		170		011		38.8927
				47					EPI_ISL_426792	hCoV-19/Australia/VIC525/2020	Oceania / Australia / Victoria	2020-03-24		012		4		004		69		012	70		4		004	69		31						012		128		012		180		012		39.5062
				48					EPI_ISL_430557	hCoV-19/Australia/VIC986/2020	Oceania / Australia / Victoria	2020-03-30		013		4		011		47		013	65		4		011	47		27						013		93.5		013		167		013		33.5258
				49					EPI_ISL_430596	hCoV-19/Australia/VIC1133/2020	Oceania / Australia / Victoria	2020-04-08		023		4		012		70		023	59		4		012	70		13						023		68		023		160		023		26.5625
				50					EPI_ISL_451138	hCoV-19/Australia/SA0133/2020	Oceania / Australia / South Australia	2020-03-25		025		4		013		65		025	52		4		013	65		12						025		103		025		173		025		34.4148
				51					EPI_ISL_451561	hCoV-19/Australia/NSW297/2020	Oceania / Australia / New South Wales	2020-04-02		026		5		023		59		026	59		5		023	59		9						026		69.1		026		162		026		26.3298
				52		1			EPI_ISL_483068	hCoV-19/Australia/SA0195/2020	Oceania / Australia / South Australia	2020-03-24		030		5		025		52		030	78		5		025	52		21						030		44.4		030		157		030		18.0129
									EPI_ISL_522569	hCoV-19/Australia/TAS103/2020	Oceania / Australia / Tasmania	2020-03-24		043		3		026		59		043	66		3		026	59		29						043		78.1		043		162		043		29.7592
									EPI_ISL_527060	hCoV-19/Australia/NSW2574/2020	Oceania / Australia / New South Wales	2020-04-21		044		4		030		78		044	71		4		030	78		47						044		112.4		044		167		044		40.3026
									EPI_ISL_426647	hCoV-19/Australia/VIC338/2020	Oceania / Australia / Victoria	2020-03-20		045		4		043		66		045	52		4		043	66		44						045		90		045		172		045		30.4218
									EPI_ISL_426675	hCoV-19/Australia/VIC367/2020	Oceania / Australia / Victoria	2020-03-22		048		4		044		71		048	58		4		044	71		17						048		87.8		048		170		048		30.3806
									EPI_ISL_426666	hCoV-19/Australia/VIC358/2020	Oceania / Australia / Victoria	2020-03-21		049		5		045		52		049	25		5		045	52		4						049		63		049		169		049		22.0581
									EPI_ISL_426943	hCoV-19/Australia/VIC647/2020	Oceania / Australia / Victoria	2020-03-28		056		4		048		58		056	56		4		048	58		7						056		114		056		170		056		39.4464
									EPI_ISL_426952	hCoV-19/Australia/VIC656/2020	Oceania / Australia / Victoria	2020-03-28		064		4		049		25		064	41		4		049	25		6						064		84		064		183		064		25.0829
									EPI_ISL_430479	hCoV-19/Australia/VIC995/2020	Oceania / Australia / Victoria	2020-03-31		067		5		056		56		067	33		5		056	56		8						067		108		067		168		067		38.2653
									EPI_ISL_456425	hCoV-19/Australia/VIC1392/2020	Oceania / Australia / Victoria	2020-04-15		068		5		064		41		068	45		5		064	41		7						068		102		068		174		068		33.7
									EPI_ISL_427695	hCoV-19/Australia/NSW206/2020	Oceania / Australia / New South Wales	2020-03-22		069		5		067		33		069	65		5		067	33		21						069		94		069		175		069		30.7
									EPI_ISL_427701	hCoV-19/Australia/NSW180/2020	Oceania / Australia / New South Wales	2020-03-22		070		5		068		45		070	38		5		068	45		27						070		128.7		070		173		070		43
									EPI_ISL_427714	hCoV-19/Australia/NSW183/2020	Oceania / Australia / New South Wales	2020-03-22		071		5		069		65		071	60		5		069	65		24						071		80		071		167		071		28.6851
									EPI_ISL_427736	hCoV-19/Australia/NSW190/2020	Oceania / Australia / New South Wales	2020-03-20						070		38							070	38		23
									EPI_ISL_427740	hCoV-19/Australia/NSW189/2020	Oceania / Australia / New South Wales	2020-03-21						071		60							071	60		17
									EPI_ISL_427793	hCoV-19/Australia/NSW185/2020	Oceania / Australia / New South Wales	2020-03-25						072		28							085	44		4
									EPI_ISL_427807	hCoV-19/Australia/NSW207/2020	Oceania / Australia / New South Wales	2020-03-21						073		61							088	65		24
									EPI_ISL_430477	hCoV-19/Australia/VIC993/2020	Oceania / Australia / Victoria	2020-03-31						074		52							089	36		26
									EPI_ISL_451537	hCoV-19/Australia/NSW272/2020	Oceania / Australia / New South Wales	2020-04-04						075		52							090	65		43
									EPI_ISL_451552	hCoV-19/Australia/NSW288/2020	Oceania / Australia / New South Wales	2020-03-30						076		70
									EPI_ISL_455086	hCoV-19/Australia/NSW547/2020	Oceania / Australia / New South Wales	2020-04-03						077		55
									EPI_ISL_468027	hCoV-19/Australia/SA0253/2020	Oceania / Australia / South Australia	2020-04-07						078		51
									EPI_ISL_470832	hCoV-19/Australia/WA14/2020	Oceania / Australia / Western Australia	2020-04-05						079		27
									EPI_ISL_470863	hCoV-19/Australia/WA46/2020	Oceania / Australia / Western Australia	2020-03-27						080		76
									EPI_ISL_470866	hCoV-19/Australia/WA49/2020	Oceania / Australia / Western Australia	2020-03-31						081		74
									EPI_ISL_470867	hCoV-19/Australia/WA50/2020	Oceania / Australia / Western Australia	2020-03-25						082		56
									EPI_ISL_470871	hCoV-19/Australia/WA54/2020	Oceania / Australia / Western Australia	2020-03-21						083		48
									EPI_ISL_480582	hCoV-19/Australia/VIC1129/2020	Oceania / Australia / Victoria	2020-04-08						084		61
									EPI_ISL_483079	hCoV-19/Australia/SA0238/2020	Oceania / Australia / South Australia	2020-03-30						085		44
									EPI_ISL_483088	hCoV-19/Australia/SA0291/2020	Oceania / Australia / South Australia	2020-03-27						088		65
									EPI_ISL_483090	hCoV-19/Australia/SA0303/2020	Oceania / Australia / South Australia	2020-03-22						089		36
									EPI_ISL_483094	hCoV-19/Australia/SA0312/2020	Oceania / Australia / South Australia	2020-03-24						090		65
									EPI_ISL_483107	hCoV-19/Australia/SA0329/2020	Oceania / Australia / South Australia	2020-03-29
									EPI_ISL_483120	hCoV-19/Australia/SA0344/2020	Oceania / Australia / South Australia	2020-03-24
									EPI_ISL_483122	hCoV-19/Australia/SA0346/2020	Oceania / Australia / South Australia	2020-03-22
									EPI_ISL_483129	hCoV-19/Australia/SA0357/2020	Oceania / Australia / South Australia	2020-03-23
									EPI_ISL_492134	hCoV-19/Australia/SA0369/2020	Oceania / Australia / South Australia	2020-03-21
									EPI_ISL_492136	hCoV-19/Australia/SA0371/2020	Oceania / Australia / South Australia	2020-03-22
									EPI_ISL_492144	hCoV-19/Australia/SA0379/2020	Oceania / Australia / South Australia	2020-03-22
									EPI_ISL_492150	hCoV-19/Australia/SA0385/2020	Oceania / Australia / South Australia	2020-03-21
									EPI_ISL_492157	hCoV-19/Australia/SA0392/2020	Oceania / Australia / South Australia	2020-03-20
									EPI_ISL_498476	hCoV-19/Australia/ACT0009/2020	Oceania / Australia / Australian Capital Territory	2020-03-27
									EPI_ISL_498480	hCoV-19/Australia/ACT0013/2020	Oceania / Australia / Australian Capital Territory	2020-03-22
									EPI_ISL_498497	hCoV-19/Australia/ACT0030/2020	Oceania / Australia / Australian Capital Territory	2020-03-25
									EPI_ISL_498505	hCoV-19/Australia/ACT0038/2020	Oceania / Australia / Australian Capital Territory	2020-03-23
									EPI_ISL_498525	hCoV-19/Australia/ACT0061/2020	Oceania / Australia / Australian Capital Territory	2020-03-24
									EPI_ISL_498540	hCoV-19/Australia/ACT0080/2020	Oceania / Australia / Australian Capital Territory	2020-03-30
									EPI_ISL_500613	hCoV-19/Australia/NSW2042/2020	Oceania / Australia / New South Wales	2020-03-20
									EPI_ISL_500616	hCoV-19/Australia/NSW2045/2020	Oceania / Australia / New South Wales	2020-03-21
									EPI_ISL_508123	hCoV-19/Australia/SA0432/2020	Oceania / Australia / South Australia	2020-03-21
									EPI_ISL_509495	hCoV-19/Australia/NSW2055/2020	Oceania / Australia / New South Wales	2020-03-19
									EPI_ISL_509519	hCoV-19/Australia/NSW2280/2020	Oceania / Australia / New South Wales	2020-04-03
									EPI_ISL_512740	hCoV-19/Australia/WA87/2020	Oceania / Australia / Western Australia	2020-04-03
									EPI_ISL_512741	hCoV-19/Australia/WA88/2020	Oceania / Australia / Western Australia	2020-03-20
									EPI_ISL_522561	hCoV-19/Australia/TAS06/2020	Oceania / Australia / Tasmania	2020-04-12
									EPI_ISL_522562	hCoV-19/Australia/TAS07/2020	Oceania / Australia / Tasmania	2020-04-13
									EPI_ISL_522563	hCoV-19/Australia/TAS08/2020	Oceania / Australia / Tasmania	2020-04-13
									EPI_ISL_522575	hCoV-19/Australia/TAS11/2020	Oceania / Australia / Tasmania	2020-04-14
									EPI_ISL_522592	hCoV-19/Australia/TAS127/2020	Oceania / Australia / Tasmania	2020-04-19
									EPI_ISL_522595	hCoV-19/Australia/TAS13/2020	Oceania / Australia / Tasmania	2020-04-15
									EPI_ISL_522597	hCoV-19/Australia/TAS131/2020	Oceania / Australia / Tasmania	2020-04-21
									EPI_ISL_522609	hCoV-19/Australia/TAS149/2020	Oceania / Australia / Tasmania	2020-04-19
									EPI_ISL_522616	hCoV-19/Australia/TAS16/2020	Oceania / Australia / Tasmania	2020-04-10
									EPI_ISL_522622	hCoV-19/Australia/TAS17/2020	Oceania / Australia / Tasmania	2020-04-13
									EPI_ISL_522688	hCoV-19/Australia/TAS260/2020	Oceania / Australia / Tasmania	2020-05-08
									EPI_ISL_522629	hCoV-19/Australia/TAS179/2020	Oceania / Australia / Tasmania	2020-04-30
									EPI_ISL_522663	hCoV-19/Australia/TAS234/2020	Oceania / Australia / Tasmania	2020-04-10
									EPI_ISL_522671	hCoV-19/Australia/TAS243/2020	Oceania / Australia / Tasmania	2020-04-15
									EPI_ISL_522672	hCoV-19/Australia/TAS245/2020	Oceania / Australia / Tasmania	2020-04-18
									EPI_ISL_522675	hCoV-19/Australia/TAS248/2020	Oceania / Australia / Tasmania	2020-04-21
									EPI_ISL_522683	hCoV-19/Australia/TAS255/2020	Oceania / Australia / Tasmania	2020-04-27
									EPI_ISL_522692	hCoV-19/Australia/TAS264/2020	Oceania / Australia / Tasmania	2020-04-07
									EPI_ISL_522695	hCoV-19/Australia/TAS267/2020	Oceania / Australia / Tasmania	2020-04-10
									EPI_ISL_522708	hCoV-19/Australia/TAS31/2020	Oceania / Australia / Tasmania	2020-04-10
									EPI_ISL_522719	hCoV-19/Australia/TAS42/2020	Oceania / Australia / Tasmania	2020-04-13
									EPI_ISL_522722	hCoV-19/Australia/TAS47/2020	Oceania / Australia / Tasmania	2020-04-08
									EPI_ISL_522725	hCoV-19/Australia/TAS50/2020	Oceania / Australia / Tasmania	2020-04-09
									EPI_ISL_522734	hCoV-19/Australia/TAS62/2020	Oceania / Australia / Tasmania	2020-04-08
									EPI_ISL_522751	hCoV-19/Australia/TAS80/2020	Oceania / Australia / Tasmania	2020-04-07
									EPI_ISL_522668	hCoV-19/Australia/TAS240/2020	Oceania / Australia / Tasmania	2020-04-15
									EPI_ISL_522747	hCoV-19/Australia/TAS76/2020	Oceania / Australia / Tasmania	2020-04-06
									EPI_ISL_522750	hCoV-19/Australia/TAS79/2020	Oceania / Australia / Tasmania	2020-04-09
									EPI_ISL_522752	hCoV-19/Australia/TAS81/2020	Oceania / Australia / Tasmania	2020-04-09
									EPI_ISL_526144	hCoV-19/Australia/NSW802/2020	Oceania / Australia / New South Wales	2020-04-13
									EPI_ISL_526148	hCoV-19/Australia/NSW806/2020	Oceania / Australia / New South Wales	2020-04-09
									EPI_ISL_527056	hCoV-19/Australia/NSW2563/2020	Oceania / Australia / New South Wales	2020-04-05
									EPI_ISL_527061	hCoV-19/Australia/NSW2576/2020	Oceania / Australia / New South Wales	2020-04-10
									EPI_ISL_639748	hCoV-19/Australia/QLD1131/2020	Oceania / Australia / Queensland	2020-03-22
									EPI_ISL_639756	hCoV-19/Australia/QLD1153/2020	Oceania / Australia / Queensland	2020-03-30
									EPI_ISL_672633	hCoV-19/Australia/WA421/2020	Oceania / Australia / Western Australia	2020-03-20
									EPI_ISL_693251	hCoV-19/Australia/QLD1246/2020	Oceania / Australia / Queensland	2020-03-22
									EPI_ISL_427143	hCoV-19/Australia/VIC891/2020	Oceania / Australia / Victoria	2020-04-06
									EPI_ISL_498475	hCoV-19/Australia/ACT0008/2020	Oceania / Australia / Australian Capital Territory	2020-03-24
									EPI_ISL_416413	hCoV-19/Australia/VIC05/2020	Oceania / Australia / Victoria	2020-03-05
									EPI_ISL_419899	hCoV-19/Australia/VIC204/2020	Oceania / Australia / Victoria	2020-03-19
									EPI_ISL_426686	hCoV-19/Australia/VIC379/2020	Oceania / Australia / Victoria	2020-03-22
									EPI_ISL_426958	hCoV-19/Australia/VIC662/2020	Oceania / Australia / Victoria	2020-03-27
									EPI_ISL_427059	hCoV-19/Australia/VIC784/2020	Oceania / Australia / Victoria	2020-03-30
									EPI_ISL_430517	hCoV-19/Australia/VIC1220/2020	Oceania / Australia / Victoria	2020-04-01
									EPI_ISL_522584	hCoV-19/Australia/TAS119/2020	Oceania / Australia / Tasmania	2020-03-23
									EPI_ISL_430064	hCoV-19/Australia/VIC-CBA4/2020	Oceania / Australia / Victoria	2020-03-07
									EPI_ISL_430574	hCoV-19/Australia/VIC1087/2020	Oceania / Australia / Victoria	2020-04-06
									EPI_ISL_451522	hCoV-19/Australia/NSW257/2020	Oceania / Australia / New South Wales	2020-03-26
									EPI_ISL_455080	hCoV-19/Australia/NSW541/2020	Oceania / Australia / New South Wales	2020-03-22
									EPI_ISL_471471	hCoV-19/Australia/VIC200/2020	Oceania / Australia / Victoria	2020-03-19
									EPI_ISL_478683	hCoV-19/Australia/NSW571/2020	Oceania / Australia / New South Wales	2020-03-20
									EPI_ISL_478686	hCoV-19/Australia/NSW574/2020	Oceania / Australia / New South Wales	2020-03-20
									EPI_ISL_478692	hCoV-19/Australia/NSW580/2020	Oceania / Australia / New South Wales	2020-03-22
									EPI_ISL_500620	hCoV-19/Australia/NSW2050/2020	Oceania / Australia / New South Wales	2020-03-22
									EPI_ISL_500635	hCoV-19/Australia/NSW2157/2020	Oceania / Australia / New South Wales	2020-03-11
									EPI_ISL_500638	hCoV-19/Australia/NSW2164/2020	Oceania / Australia / New South Wales	2020-03-19
									EPI_ISL_500643	hCoV-19/Australia/NSW2172/2020	Oceania / Australia / New South Wales	2020-03-18
									EPI_ISL_500676	hCoV-19/Australia/NSW2228/2020	Oceania / Australia / New South Wales	2020-03-18
									EPI_ISL_500685	hCoV-19/Australia/NSW2245/2020	Oceania / Australia / New South Wales	2020-03-21
									EPI_ISL_509502	hCoV-19/Australia/NSW2143/2020	Oceania / Australia / New South Wales	2020-03-15
									EPI_ISL_521899	hCoV-19/Australia/VIC1993/2020	Oceania / Australia / Victoria	2020-03-26
									EPI_ISL_708787	hCoV-19/Australia/WA493/2020	Oceania / Australia / Western Australia	2020-03-29
									EPI_ISL_416514	hCoV-19/Australia/VIC08/2020	Oceania / Australia / Victoria	2020-03-15
									EPI_ISL_426672	hCoV-19/Australia/VIC364/2020	Oceania / Australia / Victoria	2020-03-22
									EPI_ISL_426828	hCoV-19/Australia/VIC568/2020	Oceania / Australia / Victoria	2020-03-25
									EPI_ISL_427774	hCoV-19/Australia/NSW98/2020	Oceania / Australia / New South Wales	2020-03-25
									EPI_ISL_451137	hCoV-19/Australia/SA0130/2020	Oceania / Australia / South Australia	2020-03-24
									EPI_ISL_451611	hCoV-19/Australia/NSW350/2020	Oceania / Australia / New South Wales	2020-03-24
									EPI_ISL_455041	hCoV-19/Australia/NSW501/2020	Oceania / Australia / New South Wales	2020-03-23
									EPI_ISL_492152	hCoV-19/Australia/SA0387/2020	Oceania / Australia / South Australia	2020-04-01
									EPI_ISL_498499	hCoV-19/Australia/ACT0032/2020	Oceania / Australia / Australian Capital Territory	2020-03-25
									EPI_ISL_849688	hCoV-19/Australia/QLD1346/2020	Oceania / Australia / Queensland	2020-03-30
									EPI_ISL_426762	hCoV-19/Australia/VIC470/2020	Oceania / Australia / Victoria	2020-03-26
									EPI_ISL_522590	hCoV-19/Australia/TAS125/2020	Oceania / Australia / Tasmania	2020-03-29
									EPI_ISL_522723	hCoV-19/Australia/TAS48/2020	Oceania / Australia / Tasmania	2020-04-05
									EPI_ISL_596830	hCoV-19/Australia/WA287/2020	Oceania / Australia / Western Australia	2020-03-26
									EPI_ISL_522644	hCoV-19/Australia/TAS202/2020	Oceania / Australia / Tasmania	2020-03-27
									EPI_ISL_593597	hCoV-19/Australia/QLD1078/2020	Oceania / Australia / Queensland	2020-03-19
									EPI_ISL_639753	hCoV-19/Australia/QLD1150/2020	Oceania / Australia / Queensland	2020-03-30
									EPI_ISL_483085	hCoV-19/Australia/SA0278/2020	Oceania / Australia / South Australia	2020-03-28
									EPI_ISL_849716	hCoV-19/Australia/QLD1428/2020	Oceania / Australia / Queensland	2020-03-09
									EPI_ISL_522653	hCoV-19/Australia/TAS224/2020	Oceania / Australia / Tasmania	2020-03-27
									EPI_ISL_522689	hCoV-19/Australia/TAS261/2020	Oceania / Australia / Tasmania	2020-04-08
									EPI_ISL_693273	hCoV-19/Australia/QLD1271/2020	Oceania / Australia / Queensland	2020-03-20
									EPI_ISL_693288	hCoV-19/Australia/QLD1289/2020	Oceania / Australia / Queensland	2020-03-30
									EPI_ISL_416415	hCoV-19/Australia/VIC07/2020	Oceania / Australia / Victoria	2020-02-08
									EPI_ISL_490045	hCoV-19/Australia/NSW636/2020	Oceania / Australia / New South Wales	2020-07-05
									EPI_ISL_500706	hCoV-19/Australia/NSW2314/2020	Oceania / Australia / New South Wales	2020-05-24
									EPI_ISL_419733	hCoV-19/Australia/VIC13/2020	Oceania / Australia / Victoria	2020-01-31
									EPI_ISL_419755	hCoV-19/Australia/VIC35/2020	Oceania / Australia / Victoria	2020-03-10
									EPI_ISL_426640	hCoV-19/Australia/VIC330/2020	Oceania / Australia / Victoria	2020-03-18
									EPI_ISL_427130	hCoV-19/Australia/VIC875/2020	Oceania / Australia / Victoria	2020-04-05
									EPI_ISL_430712	hCoV-19/Australia/VIC1295/2020	Oceania / Australia / Victoria	2020-04-09
									EPI_ISL_436117	hCoV-19/Australia/VIC1252/2020	Oceania / Australia / Victoria	2020-04-10
									EPI_ISL_562518	hCoV-19/Australia/VIC1122/2020	Oceania / Australia / Victoria	2020-04-08
									EPI_ISL_451634	hCoV-19/Australia/NSW374/2020	Oceania / Australia / New South Wales	2020-03-21
									EPI_ISL_492118	hCoV-19/Australia/SA0167/2020	Oceania / Australia / South Australia	2020-03-19
									EPI_ISL_593756	hCoV-19/Australia/NSW1027/2020	Oceania / Australia / New South Wales	2020-03-15
									EPI_ISL_419904	hCoV-19/Australia/VIC209/2020	Oceania / Australia / Victoria	2020-03-20
									EPI_ISL_419772	hCoV-19/Australia/VIC60/2020	Oceania / Australia / Victoria	2020-03-13
									EPI_ISL_430568	hCoV-19/Australia/VIC1091/2020	Oceania / Australia / Victoria	2020-04-07
									EPI_ISL_436127	hCoV-19/Australia/VIC1269/2020	Oceania / Australia / Victoria	2020-04-13
									EPI_ISL_412975	hCoV-19/Australia/NSW05/2020	Oceania / Australia / New South Wales	2020-02-28
									EPI_ISL_413213	hCoV-19/Australia/NSW06/2020	Oceania / Australia / New South Wales	2020-02-29
									EPI_ISL_426944	hCoV-19/Australia/VIC648/2020	Oceania / Australia / Victoria	2020-03-28
									EPI_ISL_427106	hCoV-19/Australia/VIC846/2020	Oceania / Australia / Victoria	2020-04-04
									EPI_ISL_417386	hCoV-19/Australia/NSW21/2020	Oceania / Australia / New South Wales	2020-03-04
									EPI_ISL_417391	hCoV-19/Australia/NSW28/2020	Oceania / Australia / New South Wales	2020-03-08
									EPI_ISL_427646	hCoV-19/Australia/NSW66/2020	Oceania / Australia / New South Wales	2020-03-05
									EPI_ISL_451521	hCoV-19/Australia/NSW256/2020	Oceania / Australia / New South Wales	2020-03-14
									EPI_ISL_678307	hCoV-19/Australia/NSW2380/2020	Oceania / Australia / New South Wales	2020-03-23
									EPI_ISL_427085	hCoV-19/Australia/VIC812/2020	Oceania / Australia / Victoria	2020-04-02
									EPI_ISL_451559	hCoV-19/Australia/NSW295/2020	Oceania / Australia / New South Wales	2020-04-04
									EPI_ISL_451574	hCoV-19/Australia/NSW310/2020	Oceania / Australia / New South Wales	2020-03-26
									EPI_ISL_526697	hCoV-19/Australia/NSW873/2020	Oceania / Australia / New South Wales	2020-03-20
									EPI_ISL_419808	hCoV-19/Australia/VIC97/2020	Oceania / Australia / Victoria	2020-03-16
									EPI_ISL_420004	hCoV-19/Australia/VIC313/2020	Oceania / Australia / Victoria	2020-03-24
									EPI_ISL_420005	hCoV-19/Australia/VIC314/2020	Oceania / Australia / Victoria	2020-03-24
									EPI_ISL_426873	hCoV-19/Australia/VIC629/2020	Oceania / Australia / Victoria	2020-03-25
									EPI_ISL_430683	hCoV-19/Australia/VIC1342/2020	Oceania / Australia / Victoria	2020-04-14
									EPI_ISL_430684	hCoV-19/Australia/VIC1343/2020	Oceania / Australia / Victoria	2020-04-14
									EPI_ISL_430693	hCoV-19/Australia/VIC1318/2020	Oceania / Australia / Victoria	2020-04-11
									EPI_ISL_456465	hCoV-19/Australia/VIC1503/2020	Oceania / Australia / Victoria	2020-04-29
									EPI_ISL_456486	hCoV-19/Australia/VIC1571/2020	Oceania / Australia / Victoria	2020-05-07
									EPI_ISL_456487	hCoV-19/Australia/VIC1567/2020	Oceania / Australia / Victoria	2020-05-06
									EPI_ISL_456491	hCoV-19/Australia/VIC1568/2020	Oceania / Australia / Victoria	2020-05-06
									EPI_ISL_456629	hCoV-19/Australia/VIC1730/2020	Oceania / Australia / Victoria	2020-05-01
									EPI_ISL_456588	hCoV-19/Australia/VIC1703/2020	Oceania / Australia / Victoria	2020-03-09
									EPI_ISL_561799	hCoV-19/Australia/VIC1570/2020	Oceania / Australia / Victoria	2020-05-07
									EPI_ISL_562106	hCoV-19/Australia/VIC1419/2020	Oceania / Australia / Victoria	2020-04-16
									EPI_ISL_562482	hCoV-19/Australia/VIC1226/2020	Oceania / Australia / Victoria	2020-04-02
									EPI_ISL_426975	hCoV-19/Australia/VIC680/2020	Oceania / Australia / Victoria	2020-03-27
									EPI_ISL_426978	hCoV-19/Australia/VIC683/2020	Oceania / Australia / Victoria	2020-03-29
									EPI_ISL_427029	hCoV-19/Australia/VIC752/2020	Oceania / Australia / Victoria	2020-03-30
									EPI_ISL_436123	hCoV-19/Australia/VIC1260/2020	Oceania / Australia / Victoria	2020-04-11
									EPI_ISL_427047	hCoV-19/Australia/VIC771/2020	Oceania / Australia / Victoria	2020-03-18
									EPI_ISL_455596	hCoV-19/Australia/VPRL004/2020	Oceania / Australia / South Australia	2020-03-03
									EPI_ISL_456458	hCoV-19/Australia/VIC1519/2020	Oceania / Australia / Victoria	2020-04-28
									EPI_ISL_480728	hCoV-19/Australia/VIC2129/2020	Oceania / Australia / Victoria	2020-06-19
									EPI_ISL_520253	hCoV-19/Australia/VIC3497/2020	Oceania / Australia / Victoria	2020-07-02
									EPI_ISL_498481	hCoV-19/Australia/ACT0014/2020	Oceania / Australia / Australian Capital Territory	2020-03-18
									EPI_ISL_593737	hCoV-19/Australia/NSW1123/2020	Oceania / Australia / New South Wales	2020-09-13
									EPI_ISL_417388	hCoV-19/Australia/NSW25/2020	Oceania / Australia / New South Wales	2020-03-05
									EPI_ISL_419771	hCoV-19/Australia/VIC59/2020	Oceania / Australia / Victoria	2020-03-13
									EPI_ISL_430654	hCoV-19/Australia/VIC961/2020	Oceania / Australia / Victoria	2020-03-27
									EPI_ISL_419878	hCoV-19/Australia/VIC181/2020	Oceania / Australia / Victoria	2020-03-19
									EPI_ISL_419932	hCoV-19/Australia/VIC237/2020	Oceania / Australia / Victoria	2020-03-21
									EPI_ISL_426767	hCoV-19/Australia/VIC494/2020	Oceania / Australia / Victoria	2020-03-23
									EPI_ISL_427662	hCoV-19/Australia/NSW59/2020	Oceania / Australia / New South Wales	2020-03-16
									EPI_ISL_427757	hCoV-19/Australia/NSW70/2020	Oceania / Australia / New South Wales	2020-03-22
									EPI_ISL_455048	hCoV-19/Australia/NSW508/2020	Oceania / Australia / New South Wales	2020-03-24
									EPI_ISL_451487	hCoV-19/Australia/NSW221/2020	Oceania / Australia / New South Wales	2020-03-25
									EPI_ISL_451511	hCoV-19/Australia/NSW246/2020	Oceania / Australia / New South Wales	2020-03-29
									EPI_ISL_456502	hCoV-19/Australia/VIC1583/2020	Oceania / Australia / Victoria	2020-05-06
									EPI_ISL_478679	hCoV-19/Australia/NSW567/2020	Oceania / Australia / New South Wales	2020-03-25
									EPI_ISL_480689	hCoV-19/Australia/VIC2038/2020	Oceania / Australia / Victoria	2020-06-12
									EPI_ISL_561420	hCoV-19/Australia/VIC13730/2020	Oceania / Australia / Victoria	2020-03-27
									EPI_ISL_593746	hCoV-19/Australia/NSW1135/2020	Oceania / Australia / New South Wales	2020-04-27
									EPI_ISL_699645	hCoV-19/Australia/NSW274/2020	Oceania / Australia / New South Wales	2020-04-03
									EPI_ISL_699648	hCoV-19/Australia/NSW343/2020	Oceania / Australia / New South Wales	2020-04-03
									EPI_ISL_849683	hCoV-19/Australia/QLD1340/2020	Oceania / Australia / Queensland	2020-07-24
									EPI_ISL_849719	hCoV-19/Australia/QLD1436/2020	Oceania / Australia / Queensland	2020-03-11
									EPI_ISL_418799	hCoV-19/Australia/QLDID922/2020	Oceania / Australia / Queensland	2020-02-28
									EPI_ISL_419734	hCoV-19/Australia/VIC14/2020	Oceania / Australia / Victoria	2020-02-02
									EPI_ISL_419807	hCoV-19/Australia/VIC96/2020	Oceania / Australia / Victoria	2020-03-16
									EPI_ISL_426660	hCoV-19/Australia/VIC352/2020	Oceania / Australia / Victoria	2020-03-20
									EPI_ISL_427042	hCoV-19/Australia/VIC766/2020	Oceania / Australia / Victoria	2020-03-18
									EPI_ISL_427665	hCoV-19/Australia/NSW218/2020	Oceania / Australia / New South Wales	2020-03-11
									EPI_ISL_451535	hCoV-19/Australia/NSW270/2020	Oceania / Australia / New South Wales	2020-04-02
									EPI_ISL_512744	hCoV-19/Australia/WA91/2020	Oceania / Australia / Western Australia	2020-03-26
									EPI_ISL_708743	hCoV-19/Australia/WA449/2020	Oceania / Australia / Western Australia	2020-03-30
									EPI_ISL_451143	hCoV-19/Australia/SA0142/2020	Oceania / Australia / South Australia	2020-03-31
									EPI_ISL_426699	hCoV-19/Australia/VIC396/2020	Oceania / Australia / Victoria	2020-03-24
									EPI_ISL_594143	hCoV-19/Australia/VIC13846/2020	Oceania / Australia / Victoria	2020-03-24
									EPI_ISL_426829	hCoV-19/Australia/VIC569/2020	Oceania / Australia / Victoria	2020-03-25
									EPI_ISL_427054	hCoV-19/Australia/VIC779/2020	Oceania / Australia / Victoria	2020-03-30
									EPI_ISL_427717	hCoV-19/Australia/NSW101/2020	Oceania / Australia / New South Wales	2020-03-16
									EPI_ISL_430652	hCoV-19/Australia/VIC969/2020	Oceania / Australia / Victoria	2020-03-27
									EPI_ISL_468037	hCoV-19/Australia/SA0305/2020	Oceania / Australia / South Australia	2020-01-30
									EPI_ISL_480779	#N/A	#N/A	#N/A
									EPI_ISL_480780	#N/A	#N/A	#N/A
									EPI_ISL_483073	hCoV-19/Australia/SA0217/2020	Oceania / Australia / South Australia	2020-03-03
									EPI_ISL_849665	hCoV-19/Australia/QLD1308/2020	Oceania / Australia / Queensland	2020-03-21
									EPI_ISL_480591	hCoV-19/Australia/VIC1397/2020	Oceania / Australia / Victoria	2020-04-15
									EPI_ISL_639820	hCoV-19/Australia/QLD1236/2020	Oceania / Australia / Queensland	2020-03-26
									EPI_ISL_1005539	hCoV-19/Australia/NSW4011/2021	Oceania / Australia / New South Wales	2021-01-13
									EPI_ISL_794727	hCoV-19/Australia/WA555/2020	Oceania / Australia / Western Australia	2020-12-17
									EPI_ISL_419950	hCoV-19/Australia/VIC257/2020	Oceania / Australia / Victoria	2020-03-21
									EPI_ISL_426759	hCoV-19/Australia/VIC466/2020	Oceania / Australia / Victoria	2020-03-27
									EPI_ISL_455091	hCoV-19/Australia/NSW552/2020	Oceania / Australia / New South Wales	2020-05-13
									EPI_ISL_455094	hCoV-19/Australia/NSW555/2020	Oceania / Australia / New South Wales	2020-03-29
									EPI_ISL_468029	hCoV-19/Australia/SA0273/2020	Oceania / Australia / South Australia	2020-03-25
									EPI_ISL_602581	hCoV-19/Australia/SA0500/2020	Oceania / Australia / South Australia	2020-10-12
									EPI_ISL_857308	hCoV-19/Australia/NSW1473/2021	Oceania / Australia / New South Wales	2021-01-09
									EPI_ISL_426652	hCoV-19/Australia/VIC343/2020	Oceania / Australia / Victoria	2020-03-20
									EPI_ISL_426846	hCoV-19/Australia/VIC589/2020	Oceania / Australia / Victoria	2020-03-22
									EPI_ISL_639813	hCoV-19/Australia/QLD1222/2020	Oceania / Australia / Queensland	2020-03-22
									EPI_ISL_426712	hCoV-19/Australia/VIC410/2020	Oceania / Australia / Victoria	2020-03-26
									EPI_ISL_426738	hCoV-19/Australia/VIC441/2020	Oceania / Australia / Victoria	2020-03-27
									EPI_ISL_426838	hCoV-19/Australia/VIC581/2020	Oceania / Australia / Victoria	2020-03-25
									EPI_ISL_426912	hCoV-19/Australia/VIC481/2020	Oceania / Australia / Victoria	2020-03-29
									EPI_ISL_427033	hCoV-19/Australia/VIC756/2020	Oceania / Australia / Victoria	2020-03-30
									EPI_ISL_483134	hCoV-19/Australia/SA0363/2020	Oceania / Australia / South Australia	2020-03-23
									EPI_ISL_426925	hCoV-19/Australia/VIC621/2020	Oceania / Australia / Victoria	2020-03-28
									EPI_ISL_427724	hCoV-19/Australia/NSW114/2020	Oceania / Australia / New South Wales	2020-03-19
									EPI_ISL_430481	hCoV-19/Australia/VIC997/2020	Oceania / Australia / Victoria	2020-03-31
									EPI_ISL_430547	hCoV-19/Australia/VIC1011/2020	Oceania / Australia / Victoria	2020-04-01
									EPI_ISL_430553	hCoV-19/Australia/VIC1013/2020	Oceania / Australia / Victoria	2020-04-01
									EPI_ISL_451512	hCoV-19/Australia/NSW247/2020	Oceania / Australia / New South Wales	2020-03-28
									EPI_ISL_451554	hCoV-19/Australia/NSW290/2020	Oceania / Australia / New South Wales	2020-04-02
									EPI_ISL_451642	hCoV-19/Australia/NSW382/2020	Oceania / Australia / New South Wales	2020-04-21
									EPI_ISL_470859	hCoV-19/Australia/WA42/2020	Oceania / Australia / Western Australia	2020-04-04
									EPI_ISL_512758	hCoV-19/Australia/WA105/2020	Oceania / Australia / Western Australia	2020-04-16
									EPI_ISL_602577	hCoV-19/Australia/SA0493/2020	Oceania / Australia / South Australia	2020-10-09
									EPI_ISL_767858	hCoV-19/Australia/NSW1292/2020	Oceania / Australia / New South Wales	2020-11-22
									EPI_ISL_849685	hCoV-19/Australia/QLD1343/2020	Oceania / Australia / Queensland	2020-11-15
									EPI_ISL_678323	hCoV-19/Australia/NSW2626/2020	Oceania / Australia / New South Wales	2020-04-05
									EPI_ISL_455067	hCoV-19/Australia/NSW528/2020	Oceania / Australia / New South Wales	2020-03-19
									EPI_ISL_480697	hCoV-19/Australia/NT50/2020	Oceania / Australia / Northern Territory	1905-07-12
									EPI_ISL_498508	hCoV-19/Australia/ACT0041/2020	Oceania / Australia / Australian Capital Territory	2020-03-31
									EPI_ISL_593608	hCoV-19/Australia/QLD1089/2020	Oceania / Australia / Queensland	2020-03-27
									EPI_ISL_593637	hCoV-19/Australia/QLD1122/2020	Oceania / Australia / Queensland	2020-09-24
									EPI_ISL_593706	hCoV-19/Australia/NSW1054/2020	Oceania / Australia / New South Wales	2020-07-09
									EPI_ISL_678295	hCoV-19/Australia/NSW2083/2020	Oceania / Australia / New South Wales	2020-03-30
									EPI_ISL_849687	hCoV-19/Australia/QLD1345/2020	Oceania / Australia / Queensland	2020-03-29
									EPI_ISL_1010706	hCoV-19/Australia/NSW4240/2021	Oceania / Australia / New South Wales	2021-02-02
									EPI_ISL_1061035	hCoV-19/Australia/NSW-R0075/2021	Oceania / Australia / New South Wales	2021-02-17
									EPI_ISL_596734	hCoV-19/Australia/WA171/2020	Oceania / Australia / Western Australia	2020-09-14
									EPI_ISL_877565	hCoV-19/Australia/VIC18115/2021	Oceania / Australia / Victoria	2021-01-15
									EPI_ISL_933777	hCoV-19/Australia/VIC18186/2021	Oceania / Australia / Victoria	2021-01-26
									EPI_ISL_596882	#N/A	#N/A	#N/A
									EPI_ISL_596884	#N/A	#N/A	#N/A
									EPI_ISL_605877	hCoV-19/Australia/WA401/2020	Oceania / Australia / Western Australia	2020-05-28
									EPI_ISL_672627	hCoV-19/Australia/WA415/2020	Oceania / Australia / Western Australia	2020-05-28
									EPI_ISL_1098647	hCoV-19/Australia/NSW1503/2020	Oceania / Australia / New South Wales	2020-11-19
									EPI_ISL_740879	hCoV-19/Australia/NSW1248/2020	Oceania / Australia / New South Wales	2020-12-17
									EPI_ISL_740888	hCoV-19/Australia/NSW1257/2020	Oceania / Australia / New South Wales	2020-12-19
									EPI_ISL_740890	hCoV-19/Australia/NSW1259/2020	Oceania / Australia / New South Wales	2020-12-20
									EPI_ISL_767869	hCoV-19/Australia/NSW1303/2020	Oceania / Australia / New South Wales	2020-12-18
									EPI_ISL_767922	hCoV-19/Australia/NSW1356/2020	Oceania / Australia / New South Wales	2020-12-25
									EPI_ISL_767932	hCoV-19/Australia/NSW1366/2020	Oceania / Australia / New South Wales	2020-12-24
									EPI_ISL_806724	hCoV-19/Australia/NSW1437/2020	Oceania / Australia / New South Wales	2020-12-29
									EPI_ISL_745092	hCoV-19/Australia/NSW1276/2020	Oceania / Australia / New South Wales	2020-12-17
									EPI_ISL_745097	hCoV-19/Australia/NSW1266/2020	Oceania / Australia / New South Wales	2020-12-16
									EPI_ISL_745108	hCoV-19/Australia/NSW1277/2020	Oceania / Australia / New South Wales	2020-12-17
									EPI_ISL_767871	hCoV-19/Australia/NSW1305/2020	Oceania / Australia / New South Wales	2020-12-18
									EPI_ISL_767874	hCoV-19/Australia/NSW1308/2020	Oceania / Australia / New South Wales	2020-12-18
									EPI_ISL_767875	hCoV-19/Australia/NSW1309/2020	Oceania / Australia / New South Wales	2020-12-18
									EPI_ISL_767877	hCoV-19/Australia/NSW1311/2020	Oceania / Australia / New South Wales	2020-12-20
									EPI_ISL_767879	hCoV-19/Australia/NSW1313/2020	Oceania / Australia / New South Wales	2020-12-21
									EPI_ISL_767881	hCoV-19/Australia/NSW1315/2020	Oceania / Australia / New South Wales	2020-12-20
									EPI_ISL_767885	hCoV-19/Australia/NSW1319/2020	Oceania / Australia / New South Wales	2020-12-20
									EPI_ISL_767902	hCoV-19/Australia/NSW1336/2020	Oceania / Australia / New South Wales	2020-12-27
									EPI_ISL_767917	hCoV-19/Australia/NSW1351/2020	Oceania / Australia / New South Wales	2020-12-28
									EPI_ISL_767918	hCoV-19/Australia/NSW1352/2020	Oceania / Australia / New South Wales	2020-12-28
									EPI_ISL_770820	hCoV-19/Australia/NSW1378/2020	Oceania / Australia / New South Wales	2020-12-31
									EPI_ISL_779630	hCoV-19/Australia/VIC18018/2020	Oceania / Australia / Victoria	2020-12-30
									EPI_ISL_812427	hCoV-19/Australia/VIC18058/2020	Oceania / Australia / Victoria	2020-12-30
									EPI_ISL_779641	hCoV-19/Australia/VIC18033/2020	Oceania / Australia / Victoria	2020-12-31
									EPI_ISL_779643	hCoV-19/Australia/VIC18035/2020	Oceania / Australia / Victoria	2020-12-31
									EPI_ISL_779645	hCoV-19/Australia/VIC18037/2020	Oceania / Australia / Victoria	2020-12-31
									EPI_ISL_779644	hCoV-19/Australia/VIC18036/2020	Oceania / Australia / Victoria	2020-12-31
									EPI_ISL_779648	hCoV-19/Australia/VIC18041/2021	Oceania / Australia / Victoria	2021-01-01
									EPI_ISL_792033	hCoV-19/Australia/NSW1419/2020	Oceania / Australia / New South Wales	2020-12-22
									EPI_ISL_812436	hCoV-19/Australia/VIC18067/2021	Oceania / Australia / Victoria	2021-01-03
									EPI_ISL_845796	hCoV-19/Australia/NSW1460/2020	Oceania / Australia / New South Wales	2020-12-18
									EPI_ISL_1098649	hCoV-19/Australia/NSW1504/2021	Oceania / Australia / New South Wales	2021-02-05
									EPI_ISL_678367	hCoV-19/Australia/NSW2914/2020	Oceania / Australia / New South Wales	2020-10-11
									EPI_ISL_678368	hCoV-19/Australia/NSW2915/2020	Oceania / Australia / New South Wales	2020-10-11
									EPI_ISL_678381	hCoV-19/Australia/NSW2955/2020	Oceania / Australia / New South Wales	2020-10-22
									EPI_ISL_849732	hCoV-19/Australia/QLD1474/2020	Oceania / Australia / Queensland	2020-12-16
									EPI_ISL_707895	hCoV-19/Australia/NSW2956/2020	Oceania / Australia / New South Wales	2020-10-20
									EPI_ISL_845790	hCoV-19/Australia/NSW1454/2020	Oceania / Australia / New South Wales	2020-11-26
									EPI_ISL_944740	hCoV-19/Australia/QLD1530/2021	Oceania / Australia / Queensland	2021-01-18
									EPI_ISL_593684	hCoV-19/Australia/NSW1032/2020	Oceania / Australia / New South Wales	2020-06-24
									EPI_ISL_672655	hCoV-19/Australia/NSW1211/2020	Oceania / Australia / New South Wales	2020-11-16
									EPI_ISL_707897	hCoV-19/Australia/NSW2967/2020	Oceania / Australia / New South Wales	2020-10-24
									EPI_ISL_767853	hCoV-19/Australia/NSW1287/2020	Oceania / Australia / New South Wales	2020-12-03
									EPI_ISL_806718	hCoV-19/Australia/NSW1431/2020	Oceania / Australia / New South Wales	2020-11-08
									EPI_ISL_872577	hCoV-19/Australia/NSW1484/2021	Oceania / Australia / New South Wales	2021-01-04
									EPI_ISL_857312	hCoV-19/Australia/NSW1477/2021	Oceania / Australia / New South Wales	2021-01-15
									EPI_ISL_430623	hCoV-19/Australia/VIC1174/2020	Oceania / Australia / Victoria	2020-04-10
									EPI_ISL_480584	hCoV-19/Australia/VIC1167/2020	Oceania / Australia / Victoria	2020-04-10
									EPI_ISL_483109	hCoV-19/Australia/SA0331/2020	Oceania / Australia / South Australia	2020-03-27
									EPI_ISL_1208400	hCoV-19/Australia/ACT0097/2021	Oceania / Australia / Australian Capital Territory	2021-03-06
									EPI_ISL_944738	hCoV-19/Australia/QLD1513/2021	Oceania / Australia / Queensland	2021-01-12
									EPI_ISL_794672	hCoV-19/Australia/WA563/2020	Oceania / Australia / Western Australia	2020-12-31
									EPI_ISL_418807	hCoV-19/Australia/QLDID927/2020	Oceania / Australia / Queensland	2020-03-19
									EPI_ISL_419762	hCoV-19/Australia/VIC48/2020	Oceania / Australia / Victoria	2020-03-12
									EPI_ISL_419806	hCoV-19/Australia/VIC95/2020	Oceania / Australia / Victoria	2020-03-16
									EPI_ISL_419818	hCoV-19/Australia/VIC104/2020	Oceania / Australia / Victoria	2020-03-17
									EPI_ISL_419839	hCoV-19/Australia/VIC142/2020	Oceania / Australia / Victoria	2020-03-16
									EPI_ISL_419872	hCoV-19/Australia/VIC175/2020	Oceania / Australia / Victoria	2020-03-18
									EPI_ISL_426766	hCoV-19/Australia/VIC493/2020	Oceania / Australia / Victoria	2020-03-22
									EPI_ISL_426770	hCoV-19/Australia/VIC497/2020	Oceania / Australia / Victoria	2020-03-23
									EPI_ISL_419896	hCoV-19/Australia/VIC201/2020	Oceania / Australia / Victoria	2020-03-19
									EPI_ISL_419922	hCoV-19/Australia/VIC227/2020	Oceania / Australia / Victoria	2020-03-20
									EPI_ISL_419941	hCoV-19/Australia/VIC246/2020	Oceania / Australia / Victoria	2020-03-21
									EPI_ISL_419948	hCoV-19/Australia/VIC253/2020	Oceania / Australia / Victoria	2020-03-21
									EPI_ISL_419972	hCoV-19/Australia/VIC279/2020	Oceania / Australia / Victoria	2020-03-22
									EPI_ISL_420533	hCoV-19/Australia/WA03/2020	Oceania / Australia / Western Australia	2020-03-14
									EPI_ISL_426633	hCoV-19/Australia/NT06/2020	Oceania / Australia / Northern Territory	2020-03-19
									EPI_ISL_426827	hCoV-19/Australia/VIC567/2020	Oceania / Australia / Victoria	2020-03-25
									EPI_ISL_426655	hCoV-19/Australia/VIC346/2020	Oceania / Australia / Victoria	2020-03-20
									EPI_ISL_426812	hCoV-19/Australia/VIC549/2020	Oceania / Australia / Victoria	2020-03-23
									EPI_ISL_426705	hCoV-19/Australia/VIC402/2020	Oceania / Australia / Victoria	2020-03-24
									EPI_ISL_426746	hCoV-19/Australia/VIC450/2020	Oceania / Australia / Victoria	2020-03-25
									EPI_ISL_527043	hCoV-19/Australia/NSW2542/2020	Oceania / Australia / New South Wales	2020-04-04
									EPI_ISL_426768	hCoV-19/Australia/VIC495/2020	Oceania / Australia / Victoria	2020-03-23
									EPI_ISL_426795	hCoV-19/Australia/VIC529/2020	Oceania / Australia / Victoria	2020-03-24
									EPI_ISL_426797	hCoV-19/Australia/VIC531/2020	Oceania / Australia / Victoria	2020-03-24
									EPI_ISL_427688	hCoV-19/Australia/NSW121/2020	Oceania / Australia / New South Wales	2020-03-22
									EPI_ISL_427689	hCoV-19/Australia/NSW128/2020	Oceania / Australia / New South Wales	2020-03-22
									EPI_ISL_427708	hCoV-19/Australia/NSW145/2020	Oceania / Australia / New South Wales	2020-03-21
									EPI_ISL_451099	hCoV-19/Australia/SA0060/2020	Oceania / Australia / South Australia	2020-03-27
									EPI_ISL_451492	hCoV-19/Australia/NSW226/2020	Oceania / Australia / New South Wales	2020-03-28
									EPI_ISL_451609	hCoV-19/Australia/NSW348/2020	Oceania / Australia / New South Wales	2020-03-23
									EPI_ISL_455084	hCoV-19/Australia/NSW545/2020	Oceania / Australia / New South Wales	2020-04-05
									EPI_ISL_455085	hCoV-19/Australia/NSW546/2020	Oceania / Australia / New South Wales	2020-04-12
									EPI_ISL_470841	hCoV-19/Australia/WA23/2020	Oceania / Australia / Western Australia	2020-03-30
									EPI_ISL_512738	hCoV-19/Australia/WA85/2020	Oceania / Australia / Western Australia	2020-03-30
									EPI_ISL_522580	hCoV-19/Australia/TAS114/2020	Oceania / Australia / Tasmania	2020-03-23
									EPI_ISL_596834	hCoV-19/Australia/WA291/2020	Oceania / Australia / Western Australia	2020-03-23
									EPI_ISL_596836	hCoV-19/Australia/WA293/2020	Oceania / Australia / Western Australia	2020-03-21
									EPI_ISL_596858	hCoV-19/Australia/WA315/2020	Oceania / Australia / Western Australia	2020-03-27
									EPI_ISL_639760	hCoV-19/Australia/QLD1157/2020	Oceania / Australia / Queensland	2020-03-31
									EPI_ISL_693259	hCoV-19/Australia/QLD1256/2020	Oceania / Australia / Queensland	2020-03-23
									EPI_ISL_500683	hCoV-19/Australia/NSW2243/2020	Oceania / Australia / New South Wales	2020-03-22
									EPI_ISL_522654	hCoV-19/Australia/TAS225/2020	Oceania / Australia / Tasmania	2020-03-29
									EPI_ISL_522755	hCoV-19/Australia/TAS84/2020	Oceania / Australia / Tasmania	2020-03-25
									EPI_ISL_522756	hCoV-19/Australia/TAS85/2020	Oceania / Australia / Tasmania	2020-03-25
									EPI_ISL_593609	hCoV-19/Australia/QLD1090/2020	Oceania / Australia / Queensland	2020-03-27
									EPI_ISL_794682	hCoV-19/Australia/WA509/2020	Oceania / Australia / Western Australia	2020-03-25
									EPI_ISL_426804	hCoV-19/Australia/VIC538/2020	Oceania / Australia / Victoria	2020-03-23
									EPI_ISL_430520	hCoV-19/Australia/VIC1228/2020	Oceania / Australia / Victoria	2020-04-02
									EPI_ISL_426814	hCoV-19/Australia/VIC553/2020	Oceania / Australia / Victoria	2020-03-25
									EPI_ISL_426863	hCoV-19/Australia/VIC609/2020	Oceania / Australia / Victoria	2020-03-27
									EPI_ISL_426866	hCoV-19/Australia/VIC612/2020	Oceania / Australia / Victoria	2020-03-26
									EPI_ISL_426939	hCoV-19/Australia/VIC643/2020	Oceania / Australia / Victoria	2020-03-28
									EPI_ISL_426991	hCoV-19/Australia/VIC704/2020	Oceania / Australia / Victoria	2020-03-26
									EPI_ISL_426999	hCoV-19/Australia/VIC712/2020	Oceania / Australia / Victoria	2020-03-29
									EPI_ISL_427011	hCoV-19/Australia/VIC732/2020	Oceania / Australia / Victoria	2020-03-30
									EPI_ISL_427018	hCoV-19/Australia/VIC739/2020	Oceania / Australia / Victoria	2020-03-30
									EPI_ISL_427057	hCoV-19/Australia/VIC782/2020	Oceania / Australia / Victoria	2020-03-30
									EPI_ISL_427109	hCoV-19/Australia/VIC849/2020	Oceania / Australia / Victoria	2020-04-04
									EPI_ISL_427132	hCoV-19/Australia/VIC877/2020	Oceania / Australia / Victoria	2020-04-05
									EPI_ISL_480563	hCoV-19/Australia/VIC1847/2020	Oceania / Australia / Victoria	2020-03-23
									EPI_ISL_480570	hCoV-19/Australia/VIC1007/2020	Oceania / Australia / Victoria	2020-03-31
									EPI_ISL_678324	hCoV-19/Australia/NSW2627/2020	Oceania / Australia / New South Wales	2020-04-07
									EPI_ISL_521891	hCoV-19/Australia/VIC1879/2020	Oceania / Australia / Victoria	2020-03-30
									EPI_ISL_427136	hCoV-19/Australia/VIC883/2020	Oceania / Australia / Victoria	2020-04-06
									EPI_ISL_430571	hCoV-19/Australia/VIC1117/2020	Oceania / Australia / Victoria	2020-04-07
									EPI_ISL_427138	hCoV-19/Australia/VIC885/2020	Oceania / Australia / Victoria	2020-04-06
									EPI_ISL_427141	hCoV-19/Australia/VIC888/2020	Oceania / Australia / Victoria	2020-04-06
									EPI_ISL_492180	hCoV-19/Australia/SA0418/2020	Oceania / Australia / South Australia	2020-04-20
									EPI_ISL_622764	hCoV-19/Australia/SA0529/2020	Oceania / Australia / South Australia	2020-10-29
									EPI_ISL_849699	hCoV-19/Australia/QLD1381/2020	Oceania / Australia / Queensland	2020-03-18
									EPI_ISL_427151	hCoV-19/Australia/VIC916/2020	Oceania / Australia / Victoria	2020-03-26
									EPI_ISL_427673	hCoV-19/Australia/NSW135/2020	Oceania / Australia / New South Wales	2020-03-22
									EPI_ISL_430528	hCoV-19/Australia/VIC1192/2020	Oceania / Australia / Victoria	2020-03-30
									EPI_ISL_456471	hCoV-19/Australia/VIC1493/2020	Oceania / Australia / Victoria	2020-04-28
									EPI_ISL_456508	hCoV-19/Australia/VIC1588/2020	Oceania / Australia / Victoria	2020-05-05
									EPI_ISL_456521	hCoV-19/Australia/VIC1611/2020	Oceania / Australia / Victoria	2020-05-09
									EPI_ISL_456560	hCoV-19/Australia/VIC1659/2020	Oceania / Australia / Victoria	2020-05-12
									EPI_ISL_456563	hCoV-19/Australia/VIC1662/2020	Oceania / Australia / Victoria	2020-05-12
									EPI_ISL_456577	hCoV-19/Australia/VIC1683/2020	Oceania / Australia / Victoria	2020-05-14
									EPI_ISL_456586	hCoV-19/Australia/VIC1699/2020	Oceania / Australia / Victoria	2020-05-17
									EPI_ISL_456587	hCoV-19/Australia/VIC1700/2020	Oceania / Australia / Victoria	2020-05-17
									EPI_ISL_456614	hCoV-19/Australia/VIC1708/2020	Oceania / Australia / Victoria	2020-05-18
									EPI_ISL_480639	hCoV-19/Australia/VIC1815/2020	Oceania / Australia / Victoria	2020-05-28
									EPI_ISL_456531	hCoV-19/Australia/VIC1624/2020	Oceania / Australia / Victoria	2020-05-10
									EPI_ISL_456539	hCoV-19/Australia/VIC1634/2020	Oceania / Australia / Victoria	2020-05-03
									EPI_ISL_456540	hCoV-19/Australia/VIC1637/2020	Oceania / Australia / Victoria	2020-05-02
									EPI_ISL_456544	hCoV-19/Australia/VIC1641/2020	Oceania / Australia / Victoria	2020-05-02
									EPI_ISL_456548	hCoV-19/Australia/VIC1646/2020	Oceania / Australia / Victoria	2020-05-09
									EPI_ISL_456572	hCoV-19/Australia/VIC1673/2020	Oceania / Australia / Victoria	2020-05-12
									EPI_ISL_456576	hCoV-19/Australia/VIC1681/2020	Oceania / Australia / Victoria	2020-05-12
									EPI_ISL_456583	hCoV-19/Australia/VIC1696/2020	Oceania / Australia / Victoria	2020-05-17
									EPI_ISL_456593	hCoV-19/Australia/VIC1692/2020	Oceania / Australia / Victoria	2020-05-20
									EPI_ISL_456595	hCoV-19/Australia/VIC1601/2020	Oceania / Australia / Victoria	2020-05-16
									EPI_ISL_456621	hCoV-19/Australia/VIC1720/2020	Oceania / Australia / Victoria	2020-05-18
									EPI_ISL_456632	hCoV-19/Australia/VIC1734/2020	Oceania / Australia / Victoria	2020-05-01
									EPI_ISL_456640	hCoV-19/Australia/VIC1747/2020	Oceania / Australia / Victoria	2020-05-24
									EPI_ISL_456654	hCoV-19/Australia/VIC1794/2020	Oceania / Australia / Victoria	2020-05-26
									EPI_ISL_480610	hCoV-19/Australia/VIC1768/2020	Oceania / Australia / Victoria	2020-05-16
									EPI_ISL_480625	hCoV-19/Australia/VIC1750/2020	Oceania / Australia / Victoria	2020-05-22
									EPI_ISL_480659	hCoV-19/Australia/VIC2016/2020	Oceania / Australia / Victoria	2020-05-15
									EPI_ISL_480746	hCoV-19/Australia/VIC2060/2020	Oceania / Australia / Victoria	2020-05-10
									EPI_ISL_444794	hCoV-19/Australia/QLDID940/2020	Oceania / Australia / Queensland	2020-03-26
									EPI_ISL_450193	hCoV-19/Australia/SA0029/2020	Oceania / Australia / South Australia	2020-03-16
									EPI_ISL_451133	hCoV-19/Australia/SA0122/2020	Oceania / Australia / South Australia	2020-03-20
									EPI_ISL_451533	hCoV-19/Australia/NSW268/2020	Oceania / Australia / New South Wales	2020-03-30
									EPI_ISL_467994	hCoV-19/Australia/SA0018/2020	Oceania / Australia / South Australia	2020-04-02
									EPI_ISL_478706	hCoV-19/Australia/NSW594/2020	Oceania / Australia / New South Wales	2020-03-28
									EPI_ISL_478712	hCoV-19/Australia/NSW600/2020	Oceania / Australia / New South Wales	2020-04-17
									EPI_ISL_478716	hCoV-19/Australia/NSW604/2020	Oceania / Australia / New South Wales	2020-04-07
									EPI_ISL_480612	hCoV-19/Australia/VIC954/2020	Oceania / Australia / Victoria	2020-03-26
									EPI_ISL_480681	hCoV-19/Australia/VIC1957/2020	Oceania / Australia / Victoria	2020-06-11
									EPI_ISL_492168	hCoV-19/Australia/SA0403/2020	Oceania / Australia / South Australia	2020-03-21
									EPI_ISL_498536	hCoV-19/Australia/ACT0076/2020	Oceania / Australia / Australian Capital Territory	2020-03-27
									EPI_ISL_500678	hCoV-19/Australia/NSW2231/2020	Oceania / Australia / New South Wales	2020-03-19
									EPI_ISL_500679	hCoV-19/Australia/NSW2237/2020	Oceania / Australia / New South Wales	2020-03-22
									EPI_ISL_500693	hCoV-19/Australia/NSW2256/2020	Oceania / Australia / New South Wales	2020-03-23
									EPI_ISL_849672	hCoV-19/Australia/QLD1317/2020	Oceania / Australia / Queensland	2020-03-23
									EPI_ISL_512764	hCoV-19/Australia/WA111/2020	Oceania / Australia / Western Australia	2020-03-29
									EPI_ISL_522757	hCoV-19/Australia/TAS86/2020	Oceania / Australia / Tasmania	2020-03-25
									EPI_ISL_530228	hCoV-19/Australia/QLD968/2020	Oceania / Australia / Queensland	2020-04-01
									EPI_ISL_530234	hCoV-19/Australia/QLD966/2020	Oceania / Australia / Queensland	2020-04-09
									EPI_ISL_530275	hCoV-19/Australia/QLD1015/2020	Oceania / Australia / Queensland	2020-04-02
									EPI_ISL_596715	hCoV-19/Australia/WA152/2020	Oceania / Australia / Western Australia	2020-03-28
									EPI_ISL_639786	hCoV-19/Australia/QLD1195/2020	Oceania / Australia / Queensland	2020-03-30
									EPI_ISL_678360	hCoV-19/Australia/NSW2887/2020	Oceania / Australia / New South Wales	2020-03-13
									EPI_ISL_708752	hCoV-19/Australia/WA458/2020	Oceania / Australia / Western Australia	2020-03-30
									EPI_ISL_708759	hCoV-19/Australia/WA465/2020	Oceania / Australia / Western Australia	2020-03-30
									EPI_ISL_845784	hCoV-19/Australia/NSW1471/2020	Oceania / Australia / New South Wales	2020-11-13
									EPI_ISL_1033024	hCoV-19/Australia/NSW-R0011/2021	Oceania / Australia / New South Wales	2021-01-22
									EPI_ISL_1069391	hCoV-19/Australia/WA622/2021	Oceania / Australia / Western Australia	2021-02-08
									EPI_ISL_1273081	hCoV-19/Australia/QLD1713/2021	Oceania / Australia / Queensland	2021-03-15
									EPI_ISL_740874	hCoV-19/Australia/NSW1243/2020	Oceania / Australia / New South Wales	2020-12-09
									EPI_ISL_513913	hCoV-19/Australia/SA0483/2020	Oceania / Australia / South Australia	2020-08-05
									EPI_ISL_521840	hCoV-19/Australia/VIC3011/2020	Oceania / Australia / Victoria	2020-07-05
									EPI_ISL_593715	hCoV-19/Australia/NSW1100/2020	Oceania / Australia / New South Wales	2020-08-29
									EPI_ISL_593716	hCoV-19/Australia/NSW1101/2020	Oceania / Australia / New South Wales	2020-08-29
									EPI_ISL_593731	hCoV-19/Australia/NSW1117/2020	Oceania / Australia / New South Wales	2020-09-15
									EPI_ISL_593734	hCoV-19/Australia/NSW1120/2020	Oceania / Australia / New South Wales	2020-09-12
									EPI_ISL_672659	hCoV-19/Australia/NSW1215/2020	Oceania / Australia / New South Wales	2020-11-17
									EPI_ISL_779411	hCoV-19/Australia/NT93/2021	Oceania / Australia / Northern Territory	2021-01-01
									EPI_ISL_1383247	hCoV-19/Australia/NSW1527/2021	Oceania / Australia / New South Wales	2021-03-12
									EPI_ISL_456643	hCoV-19/Australia/VIC1769/2020	Oceania / Australia / Victoria	2020-05-20
									EPI_ISL_480663	hCoV-19/Australia/VIC2021/2020	Oceania / Australia / Victoria	2020-06-03
									EPI_ISL_490042	hCoV-19/Australia/NSW633/2020	Oceania / Australia / New South Wales	2020-07-01
									EPI_ISL_654799	hCoV-19/Australia/SA0553/2020	Oceania / Australia / South Australia	2020-11-16
									EPI_ISL_654800	hCoV-19/Australia/SA0556/2020	Oceania / Australia / South Australia	2020-11-16
									EPI_ISL_707894	hCoV-19/Australia/NSW2946/2020	Oceania / Australia / New South Wales	2020-11-02
									EPI_ISL_512737	hCoV-19/Australia/WA84/2020	Oceania / Australia / Western Australia	2020-05-11
									EPI_ISL_521965	hCoV-19/Australia/VIC2228/2020	Oceania / Australia / Victoria	2020-06-21
									EPI_ISL_717703	hCoV-19/Australia/NSW3631/2020	Oceania / Australia / New South Wales	2020-12-08
									EPI_ISL_707896	hCoV-19/Australia/NSW2964/2020	Oceania / Australia / New South Wales	2020-10-22
									EPI_ISL_732960	hCoV-19/Australia/SA0592/2020	Oceania / Australia / South Australia	2020-12-19
									EPI_ISL_1137504	hCoV-19/Australia/QLD1622/2021	Oceania / Australia / Queensland	2021-02-28
									EPI_ISL_1159378	hCoV-19/Australia/QLD1630/2021	Oceania / Australia / Queensland	2021-03-02
									EPI_ISL_1306122	hCoV-19/Australia/QLD1714/2021	Oceania / Australia / Queensland	2021-03-15
									EPI_ISL_1364539	hCoV-19/Australia/QLD1754/2021	Oceania / Australia / Queensland	2021-03-23
									EPI_ISL_1196414	hCoV-19/Australia/QLD1657/2021	Oceania / Australia / Queensland	2021-03-06
									EPI_ISL_1293050	hCoV-19/Australia/NSW4380/2021	Oceania / Australia / New South Wales	2021-03-18
									EPI_ISL_1300534	hCoV-19/Australia/QLD1613/2021	Oceania / Australia / Queensland	2021-02-24
									EPI_ISL_1306128	hCoV-19/Australia/QLD1724/2021	Oceania / Australia / Queensland	2021-03-17
									EPI_ISL_1396524	hCoV-19/Australia/QLD1767/2021	Oceania / Australia / Queensland	2021-03-25
									EPI_ISL_1465895	hCoV-19/Australia/QLD1807/2021	Oceania / Australia / Queensland	2021-03-31
									EPI_ISL_1340874	hCoV-19/Australia/QLD1748/2021	Oceania / Australia / Queensland	2021-03-22
									EPI_ISL_1396521	hCoV-19/Australia/QLD1760/2021	Oceania / Australia / Queensland	2021-03-24
									EPI_ISL_768607	hCoV-19/Australia/NSW1385/2020	Oceania / Australia / New South Wales	2020-12-25
									EPI_ISL_1300525	hCoV-19/Australia/QLD1459/2020	Oceania / Australia / Queensland	2020-12-04
									EPI_ISL_1424508	hCoV-19/Australia/NSW4417/2021	Oceania / Australia / New South Wales	2021-03-29
									EPI_ISL_794717	hCoV-19/Australia/WA545/2020	Oceania / Australia / Western Australia	2020-12-03
									EPI_ISL_512721	hCoV-19/Australia/WA68/2020	Oceania / Australia / Western Australia	2020-06-16
									EPI_ISL_455090	hCoV-19/Australia/NSW551/2020	Oceania / Australia / New South Wales	2020-05-12
									EPI_ISL_456496	#N/A	#N/A	#N/A
									EPI_ISL_456499	hCoV-19/Australia/VIC1599/2020	Oceania / Australia / Victoria	2020-05-10
									EPI_ISL_456554	hCoV-19/Australia/VIC1652/2020	Oceania / Australia / Victoria	2020-05-14
									EPI_ISL_456566	hCoV-19/Australia/VIC1665/2020	Oceania / Australia / Victoria	2020-05-09
									EPI_ISL_480677	hCoV-19/Australia/VIC1953/2020	Oceania / Australia / Victoria	2020-06-09
									EPI_ISL_564277	hCoV-19/Australia/VIC7199/2020	Oceania / Australia / Victoria	2020-06-27
									EPI_ISL_426752	hCoV-19/Australia/VIC458/2020	Oceania / Australia / Victoria	2020-03-26
									EPI_ISL_426861	hCoV-19/Australia/VIC606/2020	Oceania / Australia / Victoria	2020-03-27
									EPI_ISL_426935	hCoV-19/Australia/VIC639/2020	Oceania / Australia / Victoria	2020-03-29
									EPI_ISL_427038	hCoV-19/Australia/VIC762/2020	Oceania / Australia / Victoria	2020-03-29
									EPI_ISL_456494	#N/A	#N/A	#N/A
									EPI_ISL_521955	hCoV-19/Australia/VIC2215/2020	Oceania / Australia / Victoria	2020-06-14
									EPI_ISL_530251	hCoV-19/Australia/QLD991/2020	Oceania / Australia / Queensland	2020-07-10
									EPI_ISL_602578	hCoV-19/Australia/SA0497/2020	Oceania / Australia / South Australia	2020-10-03
									EPI_ISL_605876	hCoV-19/Australia/WA400/2020	Oceania / Australia / Western Australia	2020-05-23
									EPI_ISL_593735	hCoV-19/Australia/NSW1121/2020	Oceania / Australia / New South Wales	2020-09-13
									EPI_ISL_767888	hCoV-19/Australia/NSW1322/2020	Oceania / Australia / New South Wales	2020-12-16
									EPI_ISL_596741	hCoV-19/Australia/WA178/2020	Oceania / Australia / Western Australia	2020-07-27
									EPI_ISL_596819	hCoV-19/Australia/WA276/2020	Oceania / Australia / Western Australia	2020-10-07
									EPI_ISL_678357	hCoV-19/Australia/NSW2837/2020	Oceania / Australia / New South Wales	2020-04-09
									EPI_ISL_419811	hCoV-19/Australia/VIC99/2020	Oceania / Australia / Victoria	2020-03-16
									EPI_ISL_500691	hCoV-19/Australia/NSW2252/2020	Oceania / Australia / New South Wales	2020-03-22
									EPI_ISL_420876	hCoV-19/Australia/VIC-CBA2/2020	Oceania / Australia / Victoria	2020-03-24
									EPI_ISL_430503	hCoV-19/Australia/VIC1213/2020	Oceania / Australia / Victoria	2020-04-01
									EPI_ISL_693271	hCoV-19/Australia/QLD1269/2020	Oceania / Australia / Queensland	2020-03-22
									EPI_ISL_419863	hCoV-19/Australia/VIC166/2020	Oceania / Australia / Victoria	2020-03-18
									EPI_ISL_427115	hCoV-19/Australia/VIC856/2020	Oceania / Australia / Victoria	2020-04-04
									EPI_ISL_451095	hCoV-19/Australia/SA0056/2020	Oceania / Australia / South Australia	2020-03-27
									EPI_ISL_451108	hCoV-19/Australia/SA0070/2020	Oceania / Australia / South Australia	2020-03-30
									EPI_ISL_451124	hCoV-19/Australia/SA0089/2020	Oceania / Australia / South Australia	2020-04-01
									EPI_ISL_456501	#N/A	#N/A	#N/A
									EPI_ISL_456570	hCoV-19/Australia/VIC1669/2020	Oceania / Australia / Victoria	2020-05-10
									EPI_ISL_456591	hCoV-19/Australia/VIC1689/2020	Oceania / Australia / Victoria	2020-05-19
									EPI_ISL_456639	hCoV-19/Australia/VIC1744/2020	Oceania / Australia / Victoria	2020-05-22
									EPI_ISL_490023	hCoV-19/Australia/NSW614/2020	Oceania / Australia / New South Wales	2020-06-13
									EPI_ISL_596804	hCoV-19/Australia/WA242/2020	Oceania / Australia / Western Australia	2020-07-03
									EPI_ISL_480620	hCoV-19/Australia/VIC1457/2020	Oceania / Australia / Victoria	2020-04-22
									EPI_ISL_512727	hCoV-19/Australia/WA74/2020	Oceania / Australia / Western Australia	2020-07-07
									EPI_ISL_468017	hCoV-19/Australia/SA0019/2020	Oceania / Australia / South Australia	2020-04-02
									EPI_ISL_512730	hCoV-19/Australia/WA77/2020	Oceania / Australia / Western Australia	2020-07-09
									EPI_ISL_512731	hCoV-19/Australia/WA78/2020	Oceania / Australia / Western Australia	2020-07-13
									EPI_ISL_512732	hCoV-19/Australia/WA79/2020	Oceania / Australia / Western Australia	2020-07-13
									EPI_ISL_512734	hCoV-19/Australia/WA81/2020	Oceania / Australia / Western Australia	2020-07-13
									EPI_ISL_512735	hCoV-19/Australia/WA82/2020	Oceania / Australia / Western Australia	2020-07-13
									EPI_ISL_854751	hCoV-19/Australia/VIC18091/2021	Oceania / Australia / Victoria	2021-01-10
									EPI_ISL_854753	hCoV-19/Australia/VIC18093/2021	Oceania / Australia / Victoria	2021-01-10
									EPI_ISL_708790	hCoV-19/Australia/WA496/2020	Oceania / Australia / Western Australia	2020-11-24
									EPI_ISL_794683	hCoV-19/Australia/WA510/2020	Oceania / Australia / Western Australia	2020-12-04
									EPI_ISL_427065	hCoV-19/Australia/VIC790/2020	Oceania / Australia / Victoria	2020-03-31
									EPI_ISL_427105	hCoV-19/Australia/VIC845/2020	Oceania / Australia / Victoria	2020-04-04
									EPI_ISL_483071	hCoV-19/Australia/SA0202/2020	Oceania / Australia / South Australia	2020-03-26
									EPI_ISL_483075	#N/A	#N/A	#N/A
									EPI_ISL_1300531	hCoV-19/Australia/QLD1462/2020	Oceania / Australia / Queensland	2020-12-03
									EPI_ISL_596842	hCoV-19/Australia/WA299/2020	Oceania / Australia / Western Australia	2020-10-06
									EPI_ISL_693277	hCoV-19/Australia/QLD1276/2020	Oceania / Australia / Queensland	2020-03-21
									EPI_ISL_708747	hCoV-19/Australia/WA453/2020	Oceania / Australia / Western Australia	2020-10-30
									EPI_ISL_767850	hCoV-19/Australia/NSW1284/2020	Oceania / Australia / New South Wales	2020-11-12
									EPI_ISL_605853	hCoV-19/Australia/WA376/2020	Oceania / Australia / Western Australia	2020-10-21
									EPI_ISL_933791	hCoV-19/Australia/WA607/2021	Oceania / Australia / Western Australia	2021-01-12
									EPI_ISL_678375	hCoV-19/Australia/NSW2943/2020	Oceania / Australia / New South Wales	2020-11-01
									EPI_ISL_740896	hCoV-19/Australia/NSW1265/2020	Oceania / Australia / New South Wales	2020-12-22
									EPI_ISL_872575	hCoV-19/Australia/NSW1482/2021	Oceania / Australia / New South Wales	2021-01-02
									EPI_ISL_1300532	hCoV-19/Australia/QLD1500/2021	Oceania / Australia / Queensland	2021-01-06
									EPI_ISL_944748	hCoV-19/Australia/QLD1542/2021	Oceania / Australia / Queensland	2021-02-01
									EPI_ISL_854752	hCoV-19/Australia/VIC18092/2021	Oceania / Australia / Victoria	2021-01-10
									EPI_ISL_1508996	hCoV-19/Australia/WA658/2021	Oceania / Australia / Western Australia	2021-04-04
									EPI_ISL_419846	hCoV-19/Australia/VIC149/2020	Oceania / Australia / Victoria	2020-03-17
									EPI_ISL_419871	hCoV-19/Australia/VIC174/2020	Oceania / Australia / Victoria	2020-03-18
									EPI_ISL_419964	hCoV-19/Australia/VIC271/2020	Oceania / Australia / Victoria	2020-03-22
									EPI_ISL_420003	hCoV-19/Australia/VIC312/2020	Oceania / Australia / Victoria	2020-03-23
									EPI_ISL_451136	hCoV-19/Australia/SA0127/2020	Oceania / Australia / South Australia	2020-03-22
									EPI_ISL_426702	hCoV-19/Australia/VIC399/2020	Oceania / Australia / Victoria	2020-03-24
									EPI_ISL_426900	hCoV-19/Australia/NT12/2020	Oceania / Australia / Northern Territory	2020-03-25
									EPI_ISL_451553	hCoV-19/Australia/NSW289/2020	Oceania / Australia / New South Wales	2020-03-31
									EPI_ISL_456642	hCoV-19/Australia/VIC1749/2020	Oceania / Australia / Victoria	2020-05-25
									EPI_ISL_498471	hCoV-19/Australia/ACT0004/2020	Oceania / Australia / Australian Capital Territory	2020-03-24
									EPI_ISL_593638	hCoV-19/Australia/QLD1132/2020	Oceania / Australia / Queensland	2020-09-19
									EPI_ISL_639738	hCoV-19/Australia/NSW1170/2020	Oceania / Australia / New South Wales	2020-10-26
									EPI_ISL_678377	hCoV-19/Australia/NSW2947/2020	Oceania / Australia / New South Wales	2020-10-31
									EPI_ISL_708784	hCoV-19/Australia/WA490/2020	Oceania / Australia / Western Australia	2020-03-31
									EPI_ISL_420009	hCoV-19/Australia/VIC318/2020	Oceania / Australia / Victoria	2020-03-24
									EPI_ISL_420010	hCoV-19/Australia/VIC319/2020	Oceania / Australia / Victoria	2020-03-24
									EPI_ISL_426881	hCoV-19/Australia/VIC912/2020	Oceania / Australia / Victoria	2020-03-24
									EPI_ISL_426908	hCoV-19/Australia/VIC476/2020	Oceania / Australia / Victoria	2020-03-28
									EPI_ISL_426910	hCoV-19/Australia/VIC478/2020	Oceania / Australia / Victoria	2020-03-28
									EPI_ISL_427056	hCoV-19/Australia/VIC781/2020	Oceania / Australia / Victoria	2020-03-30
									EPI_ISL_430562	hCoV-19/Australia/VIC1048/2020	Oceania / Australia / Victoria	2020-04-03
									EPI_ISL_430524	hCoV-19/Australia/VIC1236/2020	Oceania / Australia / Victoria	2020-04-02
									EPI_ISL_480615	hCoV-19/Australia/VIC2074/2020	Oceania / Australia / Victoria	2020-03-31
									EPI_ISL_521902	hCoV-19/Australia/VIC1996/2020	Oceania / Australia / Victoria	2020-03-26
									EPI_ISL_426932	hCoV-19/Australia/VIC628/2020	Oceania / Australia / Victoria	2020-03-29
									EPI_ISL_427017	hCoV-19/Australia/VIC738/2020	Oceania / Australia / Victoria	2020-03-30
									EPI_ISL_430591	hCoV-19/Australia/VIC1108/2020	Oceania / Australia / Victoria	2020-04-07
									EPI_ISL_430597	hCoV-19/Australia/VIC1086/2020	Oceania / Australia / Victoria	2020-04-06
									EPI_ISL_430613	hCoV-19/Australia/VIC1142/2020	Oceania / Australia / Victoria	2020-04-10
									EPI_ISL_451115	hCoV-19/Australia/SA0079/2020	Oceania / Australia / South Australia	2020-03-31
									EPI_ISL_451523	hCoV-19/Australia/NSW258/2020	Oceania / Australia / New South Wales	2020-03-27
									EPI_ISL_451547	hCoV-19/Australia/NSW283/2020	Oceania / Australia / New South Wales	2020-04-01
									EPI_ISL_451587	hCoV-19/Australia/NSW325/2020	Oceania / Australia / New South Wales	2020-04-09
									EPI_ISL_455046	hCoV-19/Australia/NSW506/2020	Oceania / Australia / New South Wales	2020-03-29
									EPI_ISL_480609	hCoV-19/Australia/VIC1735/2020	Oceania / Australia / Victoria	2020-05-04
									EPI_ISL_483124	hCoV-19/Australia/SA0349/2020	Oceania / Australia / South Australia	2020-03-22
									EPI_ISL_500677	hCoV-19/Australia/NSW2229/2020	Oceania / Australia / New South Wales	2020-03-19
									EPI_ISL_426649	hCoV-19/Australia/VIC340/2020	Oceania / Australia / Victoria	2020-03-20
									EPI_ISL_426983	hCoV-19/Australia/VIC691/2020	Oceania / Australia / Victoria	2020-03-27
									EPI_ISL_794694	hCoV-19/Australia/WA522/2020	Oceania / Australia / Western Australia	2020-03-18
									EPI_ISL_849744	hCoV-19/Australia/QLD1468/2020	Oceania / Australia / Queensland	2020-12-06
									EPI_ISL_426713	hCoV-19/Australia/VIC413/2020	Oceania / Australia / Victoria	2020-03-26
									EPI_ISL_426739	hCoV-19/Australia/VIC442/2020	Oceania / Australia / Victoria	2020-03-27
									EPI_ISL_426793	hCoV-19/Australia/VIC527/2020	Oceania / Australia / Victoria	2020-03-24
									EPI_ISL_426830	hCoV-19/Australia/VIC570/2020	Oceania / Australia / Victoria	2020-03-25
									EPI_ISL_430710	hCoV-19/Australia/VIC1283/2020	Oceania / Australia / Victoria	2020-04-08
									EPI_ISL_455064	hCoV-19/Australia/NSW524/2020	Oceania / Australia / New South Wales	2020-03-26
									EPI_ISL_562585	hCoV-19/Australia/VIC1282/2020	Oceania / Australia / Victoria	2020-04-08
									EPI_ISL_426802	hCoV-19/Australia/VIC536/2020	Oceania / Australia / Victoria	2020-03-24
									EPI_ISL_426920	hCoV-19/Australia/VIC489/2020	Oceania / Australia / Victoria	2020-03-29
									EPI_ISL_426977	hCoV-19/Australia/VIC682/2020	Oceania / Australia / Victoria	2020-03-29
									EPI_ISL_427061	hCoV-19/Australia/VIC786/2020	Oceania / Australia / Victoria	2020-03-30
									EPI_ISL_427152	hCoV-19/Australia/VIC918/2020	Oceania / Australia / Victoria	2020-03-27
									EPI_ISL_427089	hCoV-19/Australia/VIC816/2020	Oceania / Australia / Victoria	2020-04-03
									EPI_ISL_427113	hCoV-19/Australia/VIC853/2020	Oceania / Australia / Victoria	2020-04-04
									EPI_ISL_427677	hCoV-19/Australia/NSW104/2020	Oceania / Australia / New South Wales	2020-03-16
									EPI_ISL_427804	hCoV-19/Australia/NSW108/2020	Oceania / Australia / New South Wales	2020-03-19
									EPI_ISL_430478	hCoV-19/Australia/VIC994/2020	Oceania / Australia / Victoria	2020-03-31
									EPI_ISL_470852	#N/A	#N/A	#N/A
									EPI_ISL_527039	hCoV-19/Australia/NSW2536/2020	Oceania / Australia / New South Wales	2020-04-04
									EPI_ISL_527050	hCoV-19/Australia/NSW2549/2020	Oceania / Australia / New South Wales	2020-04-04
									EPI_ISL_678355	hCoV-19/Australia/NSW2832/2020	Oceania / Australia / New South Wales	2020-04-08
									EPI_ISL_639797	hCoV-19/Australia/QLD1206/2020	Oceania / Australia / Queensland	2020-03-20
									EPI_ISL_430522	hCoV-19/Australia/VIC1224/2020	Oceania / Australia / Victoria	2020-04-01
									EPI_ISL_430641	hCoV-19/Australia/VIC949/2020	Oceania / Australia / Victoria	2020-03-26
									EPI_ISL_430648	hCoV-19/Australia/VIC960/2020	Oceania / Australia / Victoria	2020-03-27
									EPI_ISL_451607	hCoV-19/Australia/NSW346/2020	Oceania / Australia / New South Wales	2020-03-30
									EPI_ISL_451616	hCoV-19/Australia/NSW355/2020	Oceania / Australia / New South Wales	2020-04-17
									EPI_ISL_451617	hCoV-19/Australia/NSW356/2020	Oceania / Australia / New South Wales	2020-04-14
									EPI_ISL_451620	hCoV-19/Australia/NSW359/2020	Oceania / Australia / New South Wales	2020-04-14
									EPI_ISL_451622	hCoV-19/Australia/NSW361/2020	Oceania / Australia / New South Wales	2020-04-17
									EPI_ISL_451623	hCoV-19/Australia/NSW362/2020	Oceania / Australia / New South Wales	2020-04-15
									EPI_ISL_451638	hCoV-19/Australia/NSW378/2020	Oceania / Australia / New South Wales	2020-04-13
									EPI_ISL_451640	hCoV-19/Australia/NSW380/2020	Oceania / Australia / New South Wales	2020-04-13
									EPI_ISL_455031	hCoV-19/Australia/NSW491/2020	Oceania / Australia / New South Wales	2020-04-23
									EPI_ISL_455033	hCoV-19/Australia/NSW493/2020	Oceania / Australia / New South Wales	2020-04-23
									EPI_ISL_455038	hCoV-19/Australia/NSW498/2020	Oceania / Australia / New South Wales	2020-04-14
									EPI_ISL_455049	hCoV-19/Australia/NSW509/2020	Oceania / Australia / New South Wales	2020-04-17
									EPI_ISL_455053	hCoV-19/Australia/NSW513/2020	Oceania / Australia / New South Wales	2020-03-28
									EPI_ISL_455055	hCoV-19/Australia/NSW515/2020	Oceania / Australia / New South Wales	2020-04-30
									EPI_ISL_455057	hCoV-19/Australia/NSW517/2020	Oceania / Australia / New South Wales	2020-05-01
									EPI_ISL_455059	hCoV-19/Australia/NSW519/2020	Oceania / Australia / New South Wales	2020-04-17
									EPI_ISL_455061	hCoV-19/Australia/NSW521/2020	Oceania / Australia / New South Wales	2020-05-03
									EPI_ISL_455066	hCoV-19/Australia/NSW527/2020	Oceania / Australia / New South Wales	2020-05-01
									EPI_ISL_455071	hCoV-19/Australia/NSW532/2020	Oceania / Australia / New South Wales	2020-05-08
									EPI_ISL_470833	hCoV-19/Australia/WA15/2020	Oceania / Australia / Western Australia	2020-04-06
									EPI_ISL_470835	hCoV-19/Australia/WA17/2020	Oceania / Australia / Western Australia	2020-04-08
									EPI_ISL_470842	hCoV-19/Australia/WA24/2020	Oceania / Australia / Western Australia	2020-04-01
									EPI_ISL_470855	hCoV-19/Australia/WA38/2020	Oceania / Australia / Western Australia	2020-04-14
									EPI_ISL_605858	hCoV-19/Australia/WA382/2020	Oceania / Australia / Western Australia	2020-04-05
									EPI_ISL_596832	hCoV-19/Australia/WA289/2020	Oceania / Australia / Western Australia	2020-04-06
									EPI_ISL_596857	hCoV-19/Australia/WA314/2020	Oceania / Australia / Western Australia	2020-04-09
									EPI_ISL_478704	hCoV-19/Australia/NSW592/2020	Oceania / Australia / New South Wales	2020-03-13
									EPI_ISL_480690	hCoV-19/Australia/VIC1985/2020	Oceania / Australia / Victoria	2020-06-12
									EPI_ISL_483113	hCoV-19/Australia/SA0336/2020	Oceania / Australia / South Australia	2020-03-23
									EPI_ISL_498534	hCoV-19/Australia/ACT0074/2020	Oceania / Australia / Australian Capital Territory	2020-05-16
									EPI_ISL_500596	hCoV-19/Australia/NSW2004/2020	Oceania / Australia / New South Wales	2020-03-15
									EPI_ISL_500636	hCoV-19/Australia/NSW2158/2020	Oceania / Australia / New South Wales	2020-03-12
									EPI_ISL_508126	hCoV-19/Australia/SA0435/2020	Oceania / Australia / South Australia	2020-03-22
									EPI_ISL_530244	hCoV-19/Australia/QLD965/2020	Oceania / Australia / Queensland	2020-03-26
									EPI_ISL_563551	hCoV-19/Australia/VIC1232/2020	Oceania / Australia / Victoria	2020-04-02
									EPI_ISL_593709	hCoV-19/Australia/NSW1069/2020	Oceania / Australia / New South Wales	2020-07-16
									EPI_ISL_596677	hCoV-19/Australia/WA114/2020	Oceania / Australia / Western Australia	2020-03-31
									EPI_ISL_678370	hCoV-19/Australia/NSW2938/2020	Oceania / Australia / New South Wales	2020-10-03
									EPI_ISL_755569	hCoV-19/Australia/SA0599/2020	Oceania / Australia / South Australia	2020-12-29
									EPI_ISL_779646	hCoV-19/Australia/VIC18038/2020	Oceania / Australia / Victoria	2020-12-30
									EPI_ISL_794687	hCoV-19/Australia/WA515/2020	Oceania / Australia / Western Australia	2020-03-26
									EPI_ISL_1033146	hCoV-19/Australia/VIC18218/2021	Oceania / Australia / Victoria	2021-02-08
									EPI_ISL_1033150	hCoV-19/Australia/VIC18262/2021	Oceania / Australia / Victoria	2021-02-09
									EPI_ISL_1033155	hCoV-19/Australia/VIC18267/2021	Oceania / Australia / Victoria	2021-02-11
									EPI_ISL_1249990	hCoV-19/Australia/VIC18290/2021	Oceania / Australia / Victoria	2021-02-19
									EPI_ISL_1121985	hCoV-19/Australia/NSW-R0096/2021	Oceania / Australia / New South Wales	2021-02-27
									EPI_ISL_1184095	hCoV-19/Australia/NSW-R0118/2021	Oceania / Australia / New South Wales	2021-03-02
									EPI_ISL_1184098	hCoV-19/Australia/NSW-R0121/2021	Oceania / Australia / New South Wales	2021-03-03
									EPI_ISL_1184506	hCoV-19/Australia/NSW4329/2021	Oceania / Australia / New South Wales	2021-03-03
									EPI_ISL_1240992	hCoV-19/Australia/NSW4360/2021	Oceania / Australia / New South Wales	2021-03-13
									EPI_ISL_1255309	hCoV-19/Australia/NSW4366/2021	Oceania / Australia / New South Wales	2021-03-14
									EPI_ISL_1424004	hCoV-19/Australia/QLD1792/2021	Oceania / Australia / Queensland	2021-03-29
									EPI_ISL_812442	hCoV-19/Australia/VIC18082/2021	Oceania / Australia / Victoria	2021-01-09
									EPI_ISL_962825	hCoV-19/Australia/VIC18083/2021	Oceania / Australia / Victoria	2021-01-08
									EPI_ISL_979359	hCoV-19/Australia/VIC18209/2021	Oceania / Australia / Victoria	2021-01-30
									EPI_ISL_1170954	hCoV-19/Australia/QLD1655/2021	Oceania / Australia / Queensland	2021-03-06
									EPI_ISL_1340871	hCoV-19/Australia/QLD1747/2021	Oceania / Australia / Queensland	2021-03-21
									EPI_ISL_854755	hCoV-19/Australia/VIC18095/2021	Oceania / Australia / Victoria	2021-01-09
									EPI_ISL_1295933	hCoV-19/Australia/WA634/2021	Oceania / Australia / Western Australia	2021-03-10
									EPI_ISL_1447289	hCoV-19/Australia/NSW1530/2021	Oceania / Australia / New South Wales	2021-03-22
									EPI_ISL_1170953	hCoV-19/Australia/QLD1654/2021	Oceania / Australia / Queensland	2021-03-05
									EPI_ISL_1306130	hCoV-19/Australia/QLD1731/2021	Oceania / Australia / Queensland	2021-03-18
									EPI_ISL_1396533	hCoV-19/Australia/QLD1778/2021	Oceania / Australia / Queensland	2021-03-29
									EPI_ISL_1404921	hCoV-19/Australia/QLD1790/2021	Oceania / Australia / Queensland	2021-03-29
									EPI_ISL_1483700	hCoV-19/Australia/NSW4424/2021	Oceania / Australia / New South Wales	2021-04-02
									EPI_ISL_933799	hCoV-19/Australia/WA616/2021	Oceania / Australia / Western Australia	2021-01-28
									EPI_ISL_1033153	hCoV-19/Australia/VIC18265/2021	Oceania / Australia / Victoria	2021-02-11
									EPI_ISL_877568	hCoV-19/Australia/VIC18118/2021	Oceania / Australia / Victoria	2021-01-16
									EPI_ISL_877569	hCoV-19/Australia/VIC18119/2021	Oceania / Australia / Victoria	2021-01-16
									EPI_ISL_854759	hCoV-19/Australia/VIC18104/2021	Oceania / Australia / Victoria	2021-01-13
									EPI_ISL_768605	hCoV-19/Australia/NSW1383/2020	Oceania / Australia / New South Wales	2020-12-25
									EPI_ISL_752598	hCoV-19/Australia/SA0595/2020	Oceania / Australia / South Australia	2020-12-26
									EPI_ISL_779605	hCoV-19/Australia/VIC17990/2020	Oceania / Australia / Victoria	2020-12-11
									EPI_ISL_794671	hCoV-19/Australia/NSW3878/2021	Oceania / Australia / New South Wales	2021-01-06
									EPI_ISL_849758	hCoV-19/Australia/QLD1507/2021	Oceania / Australia / Queensland	2021-01-11
									EPI_ISL_944742	hCoV-19/Australia/QLD1534/2021	Oceania / Australia / Queensland	2021-01-19
									EPI_ISL_857488	hCoV-19/Australia/WA604/2021	Oceania / Australia / Western Australia	2021-01-16
									EPI_ISL_1098799	hCoV-19/Australia/NSW4306/2021	Oceania / Australia / New South Wales	2021-02-26
									EPI_ISL_1198800	hCoV-19/Australia/WA630/2021	Oceania / Australia / Western Australia	2021-03-07
									EPI_ISL_1196417	hCoV-19/Australia/QLD1662/2021	Oceania / Australia / Queensland	2021-03-08
									EPI_ISL_1396522	hCoV-19/Australia/QLD1768/2021	Oceania / Australia / Queensland	2021-03-27
									EPI_ISL_1306129	hCoV-19/Australia/QLD1728/2021	Oceania / Australia / Queensland	2021-03-17
									EPI_ISL_1383240	hCoV-19/Australia/NSW1519/2021	Oceania / Australia / New South Wales	2021-03-12
									EPI_ISL_1494718	hCoV-19/Australia/NSW4427/2021	Oceania / Australia / New South Wales	2021-04-03
									EPI_ISL_810793	hCoV-19/Australia/WA589/2020	Oceania / Australia / Western Australia	2020-12-22
									EPI_ISL_854757	hCoV-19/Australia/VIC18098/2021	Oceania / Australia / Victoria	2021-01-09
									EPI_ISL_1383244	hCoV-19/Australia/NSW1524/2021	Oceania / Australia / New South Wales	2021-03-12
									EPI_ISL_1384811	hCoV-19/Australia/WA641/2021	Oceania / Australia / Western Australia	2021-03-23
									EPI_ISL_480701	hCoV-19/Australia/VIC2089/2020	Oceania / Australia / Victoria	2020-06-12
									EPI_ISL_480735	hCoV-19/Australia/VIC2126/2020	Oceania / Australia / Victoria	2020-06-18
									EPI_ISL_480760	hCoV-19/Australia/VIC2160/2020	Oceania / Australia / Victoria	2020-06-16
									EPI_ISL_480764	hCoV-19/Australia/VIC2149/2020	Oceania / Australia / Victoria	2020-06-17
									EPI_ISL_520391	hCoV-19/Australia/VIC3653/2020	Oceania / Australia / Victoria	2020-07-05
									EPI_ISL_521922	hCoV-19/Australia/VIC2173/2020	Oceania / Australia / Victoria	2020-06-24
									EPI_ISL_521943	hCoV-19/Australia/VIC2197/2020	Oceania / Australia / Victoria	2020-06-24
									EPI_ISL_1121974	hCoV-19/Australia/NSW4291/2021	Oceania / Australia / New South Wales	2021-02-22
									EPI_ISL_717702	hCoV-19/Australia/NSW3629/2020	Oceania / Australia / New South Wales	2020-12-14
									EPI_ISL_740868	hCoV-19/Australia/NSW1237/2020	Oceania / Australia / New South Wales	2020-12-14
									EPI_ISL_456422	hCoV-19/Australia/VIC1404/2020	Oceania / Australia / Victoria	2020-04-16
									EPI_ISL_480670	hCoV-19/Australia/VIC1945/2020	Oceania / Australia / Victoria	2020-06-09
									EPI_ISL_490021	hCoV-19/Australia/NSW612/2020	Oceania / Australia / New South Wales	2020-06-10
									EPI_ISL_490030	hCoV-19/Australia/NSW621/2020	Oceania / Australia / New South Wales	2020-05-31
									EPI_ISL_480679	hCoV-19/Australia/VIC1955/2020	Oceania / Australia / Victoria	2020-06-11
									EPI_ISL_430492	hCoV-19/Australia/VIC1020/2020	Oceania / Australia / Victoria	2020-04-01
									EPI_ISL_1121981	hCoV-19/Australia/NSW-R0092/2021	Oceania / Australia / New South Wales	2021-02-24
									EPI_ISL_1159379	hCoV-19/Australia/QLD1631/2021	Oceania / Australia / Queensland	2021-03-03
									EPI_ISL_512749	hCoV-19/Australia/WA96/2020	Oceania / Australia / Western Australia	2020-03-27
									EPI_ISL_512751	hCoV-19/Australia/WA98/2020	Oceania / Australia / Western Australia	2020-03-29
									EPI_ISL_512750	hCoV-19/Australia/WA97/2020	Oceania / Australia / Western Australia	2020-03-27
									EPI_ISL_596689	hCoV-19/Australia/WA126/2020	Oceania / Australia / Western Australia	2020-03-26
									EPI_ISL_794696	hCoV-19/Australia/WA524/2020	Oceania / Australia / Western Australia	2020-03-23
									EPI_ISL_1205815	hCoV-19/Australia/NSW4348/2021	Oceania / Australia / New South Wales	2021-03-08
									EPI_ISL_1229178	hCoV-19/Australia/SA0634/2021	Oceania / Australia / South Australia	2021-03-09
									EPI_ISL_593698	hCoV-19/Australia/NSW1046/2020	Oceania / Australia / New South Wales	2020-07-04
									EPI_ISL_693278	hCoV-19/Australia/QLD1277/2020	Oceania / Australia / Queensland	2020-03-21
									EPI_ISL_1406435	hCoV-19/Australia/NSW4406/2021	Oceania / Australia / New South Wales	2021-03-27
									EPI_ISL_1416324	hCoV-19/Australia/WA646/2021	Oceania / Australia / Western Australia	2021-03-27
									EPI_ISL_639796	hCoV-19/Australia/QLD1205/2020	Oceania / Australia / Queensland	2020-03-18
									EPI_ISL_417407	hCoV-19/Australia/NSW54/2020	Oceania / Australia / New South Wales	2020-03-14
									EPI_ISL_419763	hCoV-19/Australia/VIC43/2020	Oceania / Australia / Victoria	2020-03-11
									EPI_ISL_419860	hCoV-19/Australia/VIC163/2020	Oceania / Australia / Victoria	2020-03-18
									EPI_ISL_419921	hCoV-19/Australia/VIC226/2020	Oceania / Australia / Victoria	2020-03-20
									EPI_ISL_420877	hCoV-19/Australia/VIC-CBA3/2020	Oceania / Australia / Victoria	2020-03-28
									EPI_ISL_561517	hCoV-19/Australia/VIC1363/2020	Oceania / Australia / Victoria	2020-04-08
									EPI_ISL_426664	hCoV-19/Australia/VIC356/2020	Oceania / Australia / Victoria	2020-03-21
									EPI_ISL_426674	hCoV-19/Australia/VIC366/2020	Oceania / Australia / Victoria	2020-03-22
									EPI_ISL_426769	hCoV-19/Australia/VIC496/2020	Oceania / Australia / Victoria	2020-03-23
									EPI_ISL_639788	hCoV-19/Australia/QLD1197/2020	Oceania / Australia / Queensland	2020-03-30
									EPI_ISL_426833	hCoV-19/Australia/VIC574/2020	Oceania / Australia / Victoria	2020-03-26
									EPI_ISL_444611	hCoV-19/Australia/QLDID937/2020	Oceania / Australia / Queensland	2020-03-22
									EPI_ISL_451146	hCoV-19/Australia/SA0152/2020	Oceania / Australia / South Australia	2020-03-10
									EPI_ISL_451586	hCoV-19/Australia/NSW324/2020	Oceania / Australia / New South Wales	2020-03-26
									EPI_ISL_498541	hCoV-19/Australia/ACT0081/2020	Oceania / Australia / Australian Capital Territory	2020-03-24
									EPI_ISL_521499	hCoV-19/Australia/VIC2653/2020	Oceania / Australia / Victoria	2020-07-01
									EPI_ISL_794668	hCoV-19/Australia/TAS000283/2020	Oceania / Australia / Tasmania	1905-07-12
									EPI_ISL_593712	hCoV-19/Australia/NSW1083/2020	Oceania / Australia / New South Wales	2020-08-08
									EPI_ISL_596702	hCoV-19/Australia/WA139/2020	Oceania / Australia / Western Australia	2020-09-05
									EPI_ISL_426772	hCoV-19/Australia/VIC500/2020	Oceania / Australia / Victoria	2020-03-24
									EPI_ISL_593623	hCoV-19/Australia/QLD1106/2020	Oceania / Australia / Queensland	2020-03-22
									EPI_ISL_426790	hCoV-19/Australia/VIC522/2020	Oceania / Australia / Victoria	2020-03-23
									EPI_ISL_467999	hCoV-19/Australia/SA0245/2020	Oceania / Australia / South Australia	2020-03-31
									EPI_ISL_500632	hCoV-19/Australia/NSW2154/2020	Oceania / Australia / New South Wales	2020-03-09
									EPI_ISL_596683	hCoV-19/Australia/WA120/2020	Oceania / Australia / Western Australia	2020-04-06
									EPI_ISL_596685	hCoV-19/Australia/WA122/2020	Oceania / Australia / Western Australia	2020-03-25
									EPI_ISL_596789	hCoV-19/Australia/WA227/2020	Oceania / Australia / Western Australia	2020-03-25
									EPI_ISL_596806	hCoV-19/Australia/WA244/2020	Oceania / Australia / Western Australia	2020-03-28
									EPI_ISL_596692	hCoV-19/Australia/WA129/2020	Oceania / Australia / Western Australia	2020-04-02
									EPI_ISL_596695	hCoV-19/Australia/WA132/2020	Oceania / Australia / Western Australia	2020-03-25
									EPI_ISL_596773	hCoV-19/Australia/WA210/2020	Oceania / Australia / Western Australia	2020-04-09
									EPI_ISL_596763	hCoV-19/Australia/WA200/2020	Oceania / Australia / Western Australia	2020-04-15
									EPI_ISL_596771	hCoV-19/Australia/WA208/2020	Oceania / Australia / Western Australia	2020-04-16
									EPI_ISL_639793	hCoV-19/Australia/QLD1202/2020	Oceania / Australia / Queensland	2020-03-29
									EPI_ISL_639814	hCoV-19/Australia/QLD1223/2020	Oceania / Australia / Queensland	2020-03-29
									EPI_ISL_693264	hCoV-19/Australia/QLD1262/2020	Oceania / Australia / Queensland	2020-03-24
									EPI_ISL_849698	hCoV-19/Australia/QLD1380/2020	Oceania / Australia / Queensland	2020-03-18
									EPI_ISL_426849	hCoV-19/Australia/VIC592/2020	Oceania / Australia / Victoria	2020-03-23
									EPI_ISL_593720	hCoV-19/Australia/NSW1105/2020	Oceania / Australia / New South Wales	2020-06-06
									EPI_ISL_426947	hCoV-19/Australia/VIC651/2020	Oceania / Australia / Victoria	2020-03-28
									EPI_ISL_426954	hCoV-19/Australia/VIC658/2020	Oceania / Australia / Victoria	2020-03-28
									EPI_ISL_426960	hCoV-19/Australia/VIC664/2020	Oceania / Australia / Victoria	2020-03-27
									EPI_ISL_426988	hCoV-19/Australia/VIC696/2020	Oceania / Australia / Victoria	2020-03-28
									EPI_ISL_427026	hCoV-19/Australia/VIC748/2020	Oceania / Australia / Victoria	2020-03-30
									EPI_ISL_526191	hCoV-19/Australia/NSW849/2020	Oceania / Australia / New South Wales	2020-07-15
									EPI_ISL_603123	hCoV-19/Australia/SA0517/2020	Oceania / Australia / South Australia	2020-10-23
									EPI_ISL_678315	hCoV-19/Australia/NSW2565/2020	Oceania / Australia / New South Wales	2020-04-05
									EPI_ISL_427040	hCoV-19/Australia/VIC764/2020	Oceania / Australia / Victoria	2020-03-29
									EPI_ISL_427111	hCoV-19/Australia/VIC851/2020	Oceania / Australia / Victoria	2020-04-04
									EPI_ISL_427735	hCoV-19/Australia/NSW158/2020	Oceania / Australia / New South Wales	2020-03-16
									EPI_ISL_492117	hCoV-19/Australia/SA0161/2020	Oceania / Australia / South Australia	2020-03-21
									EPI_ISL_508128	hCoV-19/Australia/SA0437/2020	Oceania / Australia / South Australia	2020-04-03
									EPI_ISL_498477	hCoV-19/Australia/ACT0010/2020	Oceania / Australia / Australian Capital Territory	2020-03-25
									EPI_ISL_500696	hCoV-19/Australia/NSW2259/2020	Oceania / Australia / New South Wales	2020-03-21
									EPI_ISL_509512	hCoV-19/Australia/NSW2233/2020	Oceania / Australia / New South Wales	2020-03-21
									EPI_ISL_430647	hCoV-19/Australia/VIC948/2020	Oceania / Australia / Victoria	2020-03-26
									EPI_ISL_430676	hCoV-19/Australia/VIC1281/2020	Oceania / Australia / Victoria	2020-04-08
									EPI_ISL_430677	hCoV-19/Australia/VIC1300/2020	Oceania / Australia / Victoria	2020-04-10
									EPI_ISL_430691	hCoV-19/Australia/VIC1317/2020	Oceania / Australia / Victoria	2020-04-11
									EPI_ISL_436118	hCoV-19/Australia/VIC1253/2020	Oceania / Australia / Victoria	2020-04-11
									EPI_ISL_430716	hCoV-19/Australia/VIC1353/2020	Oceania / Australia / Victoria	2020-04-12
									EPI_ISL_430685	hCoV-19/Australia/VIC1276/2020	Oceania / Australia / Victoria	2020-04-04
									EPI_ISL_430698	hCoV-19/Australia/VIC1336/2020	Oceania / Australia / Victoria	2020-04-13
									EPI_ISL_447594	hCoV-19/Australia/QLDID941/2020	Oceania / Australia / Queensland	2020-03-24
									EPI_ISL_639802	hCoV-19/Australia/QLD1211/2020	Oceania / Australia / Queensland	2020-03-22
									EPI_ISL_451139	hCoV-19/Australia/SA0134/2020	Oceania / Australia / South Australia	2020-03-25
									EPI_ISL_455074	hCoV-19/Australia/NSW535/2020	Oceania / Australia / New South Wales	2020-05-13
									EPI_ISL_468016	hCoV-19/Australia/SA0112/2020	Oceania / Australia / South Australia	2020-03-16
									EPI_ISL_478673	hCoV-19/Australia/NSW561/2020	Oceania / Australia / New South Wales	2020-03-31
									EPI_ISL_480569	hCoV-19/Australia/VIC702/2020	Oceania / Australia / Victoria	2020-03-28
									EPI_ISL_667791	hCoV-19/Australia/NSW1190/2020	Oceania / Australia / New South Wales	2020-10-25
									EPI_ISL_672637	hCoV-19/Australia/WA425/2020	Oceania / Australia / Western Australia	2020-09-15
									EPI_ISL_480650	hCoV-19/Australia/VIC1894/2020	Oceania / Australia / Victoria	2020-05-31
									EPI_ISL_521884	hCoV-19/Australia/VIC1838/2020	Oceania / Australia / Victoria	2020-05-30
									EPI_ISL_490043	hCoV-19/Australia/NSW634/2020	Oceania / Australia / New South Wales	2020-07-05
									EPI_ISL_500652	hCoV-19/Australia/NSW2189/2020	Oceania / Australia / New South Wales	2020-03-21
									EPI_ISL_500661	hCoV-19/Australia/NSW2201/2020	Oceania / Australia / New South Wales	2020-03-19
									EPI_ISL_522631	hCoV-19/Australia/TAS180/2020	Oceania / Australia / Tasmania	2020-04-20
									EPI_ISL_527020	hCoV-19/Australia/NSW2474/2020	Oceania / Australia / New South Wales	2020-07-01
									EPI_ISL_562539	hCoV-19/Australia/VIC1455/2020	Oceania / Australia / Victoria	2020-04-21
									EPI_ISL_605828	hCoV-19/Australia/WA351/2020	Oceania / Australia / Western Australia	2020-10-18
									EPI_ISL_605839	hCoV-19/Australia/WA362/2020	Oceania / Australia / Western Australia	2020-10-18
									EPI_ISL_605846	hCoV-19/Australia/WA369/2020	Oceania / Australia / Western Australia	2020-10-18
									EPI_ISL_605855	hCoV-19/Australia/WA378/2020	Oceania / Australia / Western Australia	2020-10-18
									EPI_ISL_593619	hCoV-19/Australia/QLD1102/2020	Oceania / Australia / Queensland	2020-03-22
									EPI_ISL_593714	hCoV-19/Australia/NSW1099/2020	Oceania / Australia / New South Wales	2020-08-29
									EPI_ISL_593729	hCoV-19/Australia/NSW1115/2020	Oceania / Australia / New South Wales	2020-09-15
									EPI_ISL_594170	#N/A	#N/A	#N/A
									EPI_ISL_594178	hCoV-19/Australia/WA266/2020	Oceania / Australia / Western Australia	2020-09-26
									EPI_ISL_672649	hCoV-19/Australia/WA437/2020	Oceania / Australia / Western Australia	2020-09-26
									EPI_ISL_672650	hCoV-19/Australia/WA438/2020	Oceania / Australia / Western Australia	2020-09-26
									EPI_ISL_672652	hCoV-19/Australia/WA440/2020	Oceania / Australia / Western Australia	2020-09-26
									EPI_ISL_593733	hCoV-19/Australia/NSW1119/2020	Oceania / Australia / New South Wales	2020-09-12
									EPI_ISL_596765	hCoV-19/Australia/WA202/2020	Oceania / Australia / Western Australia	2020-04-15
									EPI_ISL_596880	hCoV-19/Australia/WA337/2020	Oceania / Australia / Western Australia	2020-03-15
									EPI_ISL_605842	hCoV-19/Australia/WA365/2020	Oceania / Australia / Western Australia	2020-10-21
									EPI_ISL_605869	hCoV-19/Australia/WA393/2020	Oceania / Australia / Western Australia	2020-10-22
									EPI_ISL_622762	hCoV-19/Australia/SA0523/2020	Oceania / Australia / South Australia	2020-10-26
									EPI_ISL_605880	hCoV-19/Australia/WA406/2020	Oceania / Australia / Western Australia	2020-10-24
									EPI_ISL_629004	hCoV-19/Australia/NSW1151/2020	Oceania / Australia / New South Wales	2020-10-07
									EPI_ISL_678349	hCoV-19/Australia/NSW2799/2020	Oceania / Australia / New South Wales	2020-10-03
									EPI_ISL_854745	hCoV-19/Australia/NT101/2021	Oceania / Australia / Northern Territory	2021-01-07
									EPI_ISL_693252	hCoV-19/Australia/QLD1248/2020	Oceania / Australia / Queensland	2020-03-22
									EPI_ISL_693280	hCoV-19/Australia/QLD1279/2020	Oceania / Australia / Queensland	2020-03-20
									EPI_ISL_708740	hCoV-19/Australia/WA446/2020	Oceania / Australia / Western Australia	2020-03-28
									EPI_ISL_767876	hCoV-19/Australia/NSW1310/2020	Oceania / Australia / New South Wales	2020-12-21
									EPI_ISL_767898	hCoV-19/Australia/NSW1332/2020	Oceania / Australia / New South Wales	2020-12-24
									EPI_ISL_767935	hCoV-19/Australia/NSW1369/2020	Oceania / Australia / New South Wales	2020-12-31
									EPI_ISL_767939	hCoV-19/Australia/NSW1373/2021	Oceania / Australia / New South Wales	2021-01-01
									EPI_ISL_779398	hCoV-19/Australia/NSW1388/2021	Oceania / Australia / New South Wales	2021-01-04
									EPI_ISL_803109	hCoV-19/Australia/NSW1425/2021	Oceania / Australia / New South Wales	2021-01-11
									EPI_ISL_806727	hCoV-19/Australia/NSW1440/2020	Oceania / Australia / New South Wales	2020-12-31
									EPI_ISL_806729	hCoV-19/Australia/NSW1442/2021	Oceania / Australia / New South Wales	2021-01-06
									EPI_ISL_845804	hCoV-19/Australia/NSW1468/2021	Oceania / Australia / New South Wales	2021-01-15
									EPI_ISL_779400	hCoV-19/Australia/NSW1390/2020	Oceania / Australia / New South Wales	2020-12-29
									EPI_ISL_779618	hCoV-19/Australia/VIC18005/2020	Oceania / Australia / Victoria	2020-12-19
									EPI_ISL_933800	hCoV-19/Australia/WA617/2021	Oceania / Australia / Western Australia	2021-01-28
									EPI_ISL_794673	hCoV-19/Australia/WA565/2020	Oceania / Australia / Western Australia	2020-12-31
									EPI_ISL_810964	hCoV-19/Australia/WA581/2021	Oceania / Australia / Western Australia	2021-01-01
									EPI_ISL_810804	hCoV-19/Australia/WA598/2020	Oceania / Australia / Western Australia	2020-12-27
									EPI_ISL_794734	hCoV-19/Australia/WA562/2020	Oceania / Australia / Western Australia	2020-12-14
								001	EPI_ISL_521525	hCoV-19/Australia/VIC2684/2020	Oceania / Australia / Victoria	2020-07-02
									EPI_ISL_480726	hCoV-19/Australia/VIC2123/2020	Oceania / Australia / Victoria	2020-06-18
									EPI_ISL_518742	#N/A	#N/A	#N/A
									EPI_ISL_561497	hCoV-19/Australia/VIC10113/2020	Oceania / Australia / Victoria	2020-08-27
									EPI_ISL_561564	hCoV-19/Australia/VIC10206/2020	Oceania / Australia / Victoria	2020-08-26
									EPI_ISL_561932	hCoV-19/Australia/VIC10199/2020	Oceania / Australia / Victoria	2020-08-26
									EPI_ISL_562196	hCoV-19/Australia/VIC11479/2020	Oceania / Australia / Victoria	2020-08-29
									EPI_ISL_562374	hCoV-19/Australia/VIC10222/2020	Oceania / Australia / Victoria	2020-08-26
									EPI_ISL_563007	hCoV-19/Australia/VIC10640/2020	Oceania / Australia / Victoria	2020-09-01
									EPI_ISL_563024	hCoV-19/Australia/VIC10663/2020	Oceania / Australia / Victoria	2020-09-04
									EPI_ISL_565152	hCoV-19/Australia/VIC8712/2020	Oceania / Australia / Victoria	2020-07-26
									EPI_ISL_565585	hCoV-19/Australia/VIC9521/2020	Oceania / Australia / Victoria	2020-08-19
									EPI_ISL_565768	hCoV-19/Australia/VIC9895/2020	Oceania / Australia / Victoria	2020-08-26
									EPI_ISL_592263	hCoV-19/Australia/VIC13489/2020	Oceania / Australia / Victoria	2020-08-03
									EPI_ISL_519158	hCoV-19/Australia/VIC4772/2020	Oceania / Australia / Victoria	2020-07-17
									EPI_ISL_562205	hCoV-19/Australia/VIC13978/2020	Oceania / Australia / Victoria	2020-07-20
									EPI_ISL_591649	hCoV-19/Australia/VIC12627/2020	Oceania / Australia / Victoria	2020-07-28
									EPI_ISL_640465	#N/A	#N/A	#N/A
									EPI_ISL_641274	hCoV-19/Australia/VIC12556/2020	Oceania / Australia / Victoria	2020-07-28
									EPI_ISL_520290	hCoV-19/Australia/VIC3541/2020	Oceania / Australia / Victoria	2020-07-09
									EPI_ISL_520974	hCoV-19/Australia/VIC3295/2020	Oceania / Australia / Victoria	2020-07-07
									EPI_ISL_521024	hCoV-19/Australia/VIC3345/2020	Oceania / Australia / Victoria	2020-07-08
									EPI_ISL_521119	hCoV-19/Australia/VIC3455/2020	Oceania / Australia / Victoria	2020-07-05
									EPI_ISL_521470	hCoV-19/Australia/VIC2624/2020	Oceania / Australia / Victoria	2020-06-30
									EPI_ISL_521493	hCoV-19/Australia/VIC2647/2020	Oceania / Australia / Victoria	2020-06-28
									EPI_ISL_521683	hCoV-19/Australia/VIC2852/2020	Oceania / Australia / Victoria	2020-07-03
									EPI_ISL_521710	hCoV-19/Australia/VIC2879/2020	Oceania / Australia / Victoria	2020-07-06
									EPI_ISL_521712	hCoV-19/Australia/VIC2881/2020	Oceania / Australia / Victoria	2020-07-06
									EPI_ISL_521684	hCoV-19/Australia/VIC2853/2020	Oceania / Australia / Victoria	2020-07-03
									EPI_ISL_521981	hCoV-19/Australia/VIC2250/2020	Oceania / Australia / Victoria	2020-06-23
									EPI_ISL_521989	hCoV-19/Australia/VIC2261/2020	Oceania / Australia / Victoria	2020-06-22
									EPI_ISL_522134	hCoV-19/Australia/VIC2424/2020	Oceania / Australia / Victoria	2020-06-27
									EPI_ISL_593718	hCoV-19/Australia/NSW1103/2020	Oceania / Australia / New South Wales	2020-08-31
									EPI_ISL_693269	hCoV-19/Australia/QLD1267/2020	Oceania / Australia / Queensland	2020-10-31
								065	EPI_ISL_5301624	hCoV-19/Australia/VIC16208/2020	Oceania / Australia / Victoria	2020-10-11
									EPI_ISL_519347	hCoV-19/Australia/VIC4981/2020	Oceania / Australia / Victoria	2020-07-13
									EPI_ISL_663435	hCoV-19/Australia/VIC17350/2020	Oceania / Australia / Victoria	2020-08-15
								029	EPI_ISL_663341	hCoV-19/Australia/VIC17490/2020	Oceania / Australia / Victoria	2020-08-03
									EPI_ISL_663285	hCoV-19/Australia/VIC17540/2020	Oceania / Australia / Victoria	2020-09-03
								046	EPI_ISL_663339	hCoV-19/Australia/VIC17485/2020	Oceania / Australia / Victoria	2020-08-04
									EPI_ISL_561700	hCoV-19/Australia/VIC9401/2020	Oceania / Australia / Victoria	2020-08-19
									EPI_ISL_561989	hCoV-19/Australia/VIC13813/2020	Oceania / Australia / Victoria	2020-08-23
									EPI_ISL_592660	hCoV-19/Australia/VIC14733/2020	Oceania / Australia / Victoria	2020-08-21
									EPI_ISL_592661	hCoV-19/Australia/VIC14739/2020	Oceania / Australia / Victoria	2020-08-22
									EPI_ISL_592663	hCoV-19/Australia/VIC14899/2020	Oceania / Australia / Victoria	2020-08-20
									EPI_ISL_562084	hCoV-19/Australia/VIC11503/2020	Oceania / Australia / Victoria	2020-08-31
									EPI_ISL_562194	hCoV-19/Australia/VIC7102/2020	Oceania / Australia / Victoria	2020-08-01
									EPI_ISL_562354	hCoV-19/Australia/VIC7094/2020	Oceania / Australia / Victoria	2020-08-01
									EPI_ISL_563355	hCoV-19/Australia/VIC11396/2020	Oceania / Australia / Victoria	2020-08-21
									EPI_ISL_564229	hCoV-19/Australia/VIC7098/2020	Oceania / Australia / Victoria	2020-08-01
									EPI_ISL_592285	hCoV-19/Australia/VIC13523/2020	Oceania / Australia / Victoria	2020-09-04
									EPI_ISL_563371	hCoV-19/Australia/VIC11437/2020	Oceania / Australia / Victoria	2020-08-29
									EPI_ISL_564223	hCoV-19/Australia/VIC7089/2020	Oceania / Australia / Victoria	2020-08-01
									EPI_ISL_564226	hCoV-19/Australia/VIC7092/2020	Oceania / Australia / Victoria	2020-08-01
									EPI_ISL_564891	hCoV-19/Australia/VIC8189/2020	Oceania / Australia / Victoria	2020-08-14
									EPI_ISL_565214	hCoV-19/Australia/VIC8816/2020	Oceania / Australia / Victoria	2020-08-01
									EPI_ISL_565460	hCoV-19/Australia/VIC9240/2020	Oceania / Australia / Victoria	2020-08-17
									EPI_ISL_565492	hCoV-19/Australia/VIC9296/2020	Oceania / Australia / Victoria	2020-08-18
									EPI_ISL_565752	hCoV-19/Australia/VIC9870/2020	Oceania / Australia / Victoria	2020-08-13
									EPI_ISL_565783	hCoV-19/Australia/VIC9925/2020	Oceania / Australia / Victoria	2020-08-26
									EPI_ISL_591592	hCoV-19/Australia/VIC11794/2020	Oceania / Australia / Victoria	2020-08-01
									EPI_ISL_640942	hCoV-19/Australia/VIC11944/2020	Oceania / Australia / Victoria	2020-08-12
									EPI_ISL_641149	hCoV-19/Australia/VIC16102/2020	Oceania / Australia / Victoria	2020-08-04
									EPI_ISL_663882	hCoV-19/Australia/VIC17428/2020	Oceania / Australia / Victoria	2020-08-18
									EPI_ISL_663938	hCoV-19/Australia/VIC17590/2020	Oceania / Australia / Victoria	2020-08-23
									EPI_ISL_779546	hCoV-19/Australia/VIC17903/2020	Oceania / Australia / Victoria	2020-08-28
									EPI_ISL_779601	hCoV-19/Australia/VIC17983/2020	Oceania / Australia / Victoria	2020-08-23
									EPI_ISL_518185	hCoV-19/Australia/VIC6180/2020	Oceania / Australia / Victoria	2020-07-22
									EPI_ISL_518227	hCoV-19/Australia/VIC6231/2020	Oceania / Australia / Victoria	2020-07-22
									EPI_ISL_518395	hCoV-19/Australia/VIC5577/2020	Oceania / Australia / Victoria	2020-07-16
									EPI_ISL_519043	hCoV-19/Australia/VIC4654/2020	Oceania / Australia / Victoria	2020-07-13
									EPI_ISL_519816	hCoV-19/Australia/VIC5012/2020	Oceania / Australia / Victoria	2020-07-16
									EPI_ISL_520209	hCoV-19/Australia/VIC5459/2020	Oceania / Australia / Victoria	2020-07-16
									EPI_ISL_564065	hCoV-19/Australia/VIC6800/2020	Oceania / Australia / Victoria	2020-07-21
									EPI_ISL_518595	hCoV-19/Australia/VIC5800/2020	Oceania / Australia / Victoria	2020-07-18
									EPI_ISL_518629	hCoV-19/Australia/VIC5835/2020	Oceania / Australia / Victoria	2020-07-19
									EPI_ISL_518603	hCoV-19/Australia/VIC5808/2020	Oceania / Australia / Victoria	2020-07-19
									EPI_ISL_518756	hCoV-19/Australia/VIC5981/2020	Oceania / Australia / Victoria	2020-07-21
									EPI_ISL_518911	hCoV-19/Australia/VIC4500/2020	Oceania / Australia / Victoria	2020-07-14
									EPI_ISL_519084	hCoV-19/Australia/VIC4696/2020	Oceania / Australia / Victoria	2020-07-18
									EPI_ISL_520085	hCoV-19/Australia/VIC5322/2020	Oceania / Australia / Victoria	2020-07-17
									EPI_ISL_520601	hCoV-19/Australia/VIC3889/2020	Oceania / Australia / Victoria	2020-07-13
									EPI_ISL_561393	hCoV-19/Australia/VIC8251/2020	Oceania / Australia / Victoria	2020-08-15
									EPI_ISL_564155	hCoV-19/Australia/VIC6938/2020	Oceania / Australia / Victoria	2020-07-21
									EPI_ISL_592019	hCoV-19/Australia/VIC12534/2020	Oceania / Australia / Victoria	2020-07-25
									EPI_ISL_603045	hCoV-19/Australia/VIC15382/2020	Oceania / Australia / Victoria	2020-08-01
									EPI_ISL_640384	hCoV-19/Australia/VIC12268/2020	Oceania / Australia / Victoria	2020-07-23
									EPI_ISL_640893	hCoV-19/Australia/VIC12704/2020	Oceania / Australia / Victoria	2020-07-29
									EPI_ISL_518942	hCoV-19/Australia/VIC4531/2020	Oceania / Australia / Victoria	2020-07-16
									EPI_ISL_518968	hCoV-19/Australia/VIC4558/2020	Oceania / Australia / Victoria	2020-07-18
									EPI_ISL_519023	hCoV-19/Australia/VIC4632/2020	Oceania / Australia / Victoria	2020-07-10
									EPI_ISL_519179	hCoV-19/Australia/VIC4793/2020	Oceania / Australia / Victoria	2020-07-18
									EPI_ISL_519283	hCoV-19/Australia/VIC4907/2020	Oceania / Australia / Victoria	2020-07-14
									EPI_ISL_519492	hCoV-19/Australia/VIC4113/2020	Oceania / Australia / Victoria	2020-07-13
									EPI_ISL_519507	hCoV-19/Australia/VIC4135/2020	Oceania / Australia / Victoria	2020-07-10
									EPI_ISL_519574	hCoV-19/Australia/VIC4246/2020	Oceania / Australia / Victoria	2020-07-13
									EPI_ISL_519693	hCoV-19/Australia/VIC4397/2020	Oceania / Australia / Victoria	2020-07-14
									EPI_ISL_519696	hCoV-19/Australia/VIC4400/2020	Oceania / Australia / Victoria	2020-07-14
									EPI_ISL_519778	#N/A	#N/A	#N/A
									EPI_ISL_520338	hCoV-19/Australia/VIC3592/2020	Oceania / Australia / Victoria	2020-07-09
									EPI_ISL_520345	hCoV-19/Australia/VIC3599/2020	Oceania / Australia / Victoria	2020-07-09
									EPI_ISL_520347	hCoV-19/Australia/VIC3602/2020	Oceania / Australia / Victoria	2020-07-09
									EPI_ISL_520435	hCoV-19/Australia/VIC3698/2020	Oceania / Australia / Victoria	2020-07-09
									EPI_ISL_520540	hCoV-19/Australia/VIC3827/2020	Oceania / Australia / Victoria	2020-07-10
									EPI_ISL_520561	hCoV-19/Australia/VIC3848/2020	Oceania / Australia / Victoria	2020-07-11
									EPI_ISL_520564	hCoV-19/Australia/VIC3851/2020	Oceania / Australia / Victoria	2020-07-12
									EPI_ISL_520582	hCoV-19/Australia/VIC3869/2020	Oceania / Australia / Victoria	2020-07-13
									EPI_ISL_520822	hCoV-19/Australia/VIC3115/2020	Oceania / Australia / Victoria	2020-07-06
									EPI_ISL_520970	hCoV-19/Australia/VIC3291/2020	Oceania / Australia / Victoria	2020-07-09
									EPI_ISL_521116	hCoV-19/Australia/VIC3451/2020	Oceania / Australia / Victoria	2020-07-05
									EPI_ISL_521665	hCoV-19/Australia/VIC2834/2020	Oceania / Australia / Victoria	2020-07-02
									EPI_ISL_521939	hCoV-19/Australia/VIC2193/2020	Oceania / Australia / Victoria	2020-06-24
									EPI_ISL_527036	hCoV-19/Australia/NSW2526/2020	Oceania / Australia / New South Wales	2020-07-11
									EPI_ISL_561391	hCoV-19/Australia/VIC9495/2020	Oceania / Australia / Victoria	2020-08-16
									EPI_ISL_561692	hCoV-19/Australia/VIC7204/2020	Oceania / Australia / Victoria	2020-07-11
									EPI_ISL_561775	hCoV-19/Australia/VIC10209/2020	Oceania / Australia / Victoria	2020-08-23
									EPI_ISL_561907	#N/A	#N/A	#N/A
									EPI_ISL_562086	hCoV-19/Australia/VIC7771/2020	Oceania / Australia / Victoria	2020-08-02
									EPI_ISL_562253	hCoV-19/Australia/VIC10110/2020	Oceania / Australia / Victoria	2020-08-28
									EPI_ISL_663493	hCoV-19/Australia/VIC17507/2020	Oceania / Australia / Victoria	2020-08-23
									EPI_ISL_562259	hCoV-19/Australia/VIC11568/2020	Oceania / Australia / Victoria	2020-08-27
									EPI_ISL_562507	hCoV-19/Australia/VIC10984/2020	Oceania / Australia / Victoria	2020-08-01
									EPI_ISL_563062	hCoV-19/Australia/VIC10738/2020	Oceania / Australia / Victoria	2020-09-02
									EPI_ISL_563130	hCoV-19/Australia/VIC10863/2020	Oceania / Australia / Victoria	2020-09-01
									EPI_ISL_564635	hCoV-19/Australia/VIC7760/2020	Oceania / Australia / Victoria	2020-08-02
									EPI_ISL_564647	hCoV-19/Australia/VIC7775/2020	Oceania / Australia / Victoria	2020-08-02
									EPI_ISL_564648	hCoV-19/Australia/VIC7776/2020	Oceania / Australia / Victoria	2020-08-02
									EPI_ISL_564679	hCoV-19/Australia/VIC7821/2020	Oceania / Australia / Victoria	2020-08-09
									EPI_ISL_565413	hCoV-19/Australia/VIC9146/2020	Oceania / Australia / Victoria	2020-08-21
									EPI_ISL_565826	hCoV-19/Australia/VIC9993/2020	Oceania / Australia / Victoria	2020-08-24
									EPI_ISL_591636	hCoV-19/Australia/VIC13793/2020	Oceania / Australia / Victoria	2020-08-17
									EPI_ISL_591686	hCoV-19/Australia/VIC13811/2020	Oceania / Australia / Victoria	2020-08-17
									EPI_ISL_593145	hCoV-19/Australia/VIC15118/2020	Oceania / Australia / Victoria	2020-08-11
									EPI_ISL_593405	hCoV-19/Australia/VIC15666/2020	Oceania / Australia / Victoria	2020-08-02
									EPI_ISL_663765	hCoV-19/Australia/VIC17149/2020	Oceania / Australia / Victoria	2020-08-17
									EPI_ISL_562566	hCoV-19/Australia/VIC13248/2020	Oceania / Australia / Victoria	2020-07-25
									EPI_ISL_563202	hCoV-19/Australia/VIC11019/2020	Oceania / Australia / Victoria	2020-07-31
									EPI_ISL_563488	hCoV-19/Australia/VIC11759/2020	Oceania / Australia / Victoria	2020-07-17
									EPI_ISL_564141	hCoV-19/Australia/VIC6921/2020	Oceania / Australia / Victoria	2020-07-21
									EPI_ISL_564275	hCoV-19/Australia/VIC7195/2020	Oceania / Australia / Victoria	2020-07-11
									EPI_ISL_564279	hCoV-19/Australia/VIC7202/2020	Oceania / Australia / Victoria	2020-06-30
									EPI_ISL_564330	hCoV-19/Australia/VIC7293/2020	Oceania / Australia / Victoria	2020-07-18
									EPI_ISL_565288	hCoV-19/Australia/VIC8933/2020	Oceania / Australia / Victoria	2020-07-23
									EPI_ISL_565327	hCoV-19/Australia/VIC8977/2020	Oceania / Australia / Victoria	2020-07-28
									EPI_ISL_565747	hCoV-19/Australia/VIC9862/2020	Oceania / Australia / Victoria	2020-07-15
									EPI_ISL_565817	hCoV-19/Australia/VIC9974/2020	Oceania / Australia / Victoria	2020-07-23
									EPI_ISL_592072	hCoV-19/Australia/VIC12759/2020	Oceania / Australia / Victoria	2020-07-28
									EPI_ISL_592430	hCoV-19/Australia/VIC14279/2020	Oceania / Australia / Victoria	2020-08-03
									EPI_ISL_592719	hCoV-19/Australia/VIC15697/2020	Oceania / Australia / Victoria	2020-07-29
									EPI_ISL_663499	hCoV-19/Australia/VIC17095/2020	Oceania / Australia / Victoria	2020-08-07
								031	EPI_ISL_663363	hCoV-19/Australia/VIC17488/2020	Oceania / Australia / Victoria	2020-08-03
									EPI_ISL_518735	hCoV-19/Australia/VIC5960/2020	Oceania / Australia / Victoria	2020-07-20
									EPI_ISL_519559	hCoV-19/Australia/VIC4231/2020	Oceania / Australia / Victoria	2020-07-15
									EPI_ISL_519884	hCoV-19/Australia/VIC5081/2020	Oceania / Australia / Victoria	2020-07-17
									EPI_ISL_521335	hCoV-19/Australia/VIC6569/2020	Oceania / Australia / Victoria	2020-07-17
									EPI_ISL_562290	hCoV-19/Australia/VIC11588/2020	Oceania / Australia / Victoria	2020-08-31
									EPI_ISL_562644	hCoV-19/Australia/VIC11438/2020	Oceania / Australia / Victoria	2020-08-28
									EPI_ISL_562666	hCoV-19/Australia/VIC8361/2020	Oceania / Australia / Victoria	2020-08-13
									EPI_ISL_592842	hCoV-19/Australia/VIC14946/2020	Oceania / Australia / Victoria	2020-08-16
									EPI_ISL_663541	hCoV-19/Australia/VIC17453/2020	Oceania / Australia / Victoria	2020-08-13
									EPI_ISL_562647	hCoV-19/Australia/VIC13368/2020	Oceania / Australia / Victoria	2020-07-28
									EPI_ISL_562660	hCoV-19/Australia/VIC7967/2020	Oceania / Australia / Victoria	2020-08-06
									EPI_ISL_592839	hCoV-19/Australia/VIC14705/2020	Oceania / Australia / Victoria	2020-08-08
									EPI_ISL_562663	hCoV-19/Australia/VIC8170/2020	Oceania / Australia / Victoria	2020-08-13
									EPI_ISL_591797	hCoV-19/Australia/VIC12846/2020	Oceania / Australia / Victoria	2020-07-24
									EPI_ISL_592536	hCoV-19/Australia/VIC15102/2020	Oceania / Australia / Victoria	2020-08-26
									EPI_ISL_592768	hCoV-19/Australia/VIC14666/2020	Oceania / Australia / Victoria	2020-08-05
									EPI_ISL_592834	hCoV-19/Australia/VIC14560/2020	Oceania / Australia / Victoria	2020-08-26
									EPI_ISL_641270	hCoV-19/Australia/VIC12423/2020	Oceania / Australia / Victoria	2020-08-02
									EPI_ISL_663536	hCoV-19/Australia/VIC16904/2020	Oceania / Australia / Victoria	2020-08-05
									EPI_ISL_518420	hCoV-19/Australia/VIC5605/2020	Oceania / Australia / Victoria	2020-07-21
									EPI_ISL_521462	#N/A	#N/A	#N/A
								034	EPI_ISL_663443	hCoV-19/Australia/VIC17489/2020	Oceania / Australia / Victoria	2020-08-04
								018	EPI_ISL_564212	hCoV-19/Australia/VIC7055/2020	Oceania / Australia / Victoria	2020-07-21
								044	EPI_ISL_565464	hCoV-19/Australia/VIC9248/2020	Oceania / Australia / Victoria	2020-08-11
								021	EPI_ISL_561780	hCoV-19/Australia/VIC6956/2020	Oceania / Australia / Victoria	2020-07-23
								042	EPI_ISL_663556	hCoV-19/Australia/VIC16731/2020	Oceania / Australia / Victoria	2020-08-08
									EPI_ISL_663568	hCoV-19/Australia/VIC16753/2020	Oceania / Australia / Victoria	2020-08-08
									EPI_ISL_565381	hCoV-19/Australia/VIC9071/2020	Oceania / Australia / Victoria	2020-08-20
									EPI_ISL_565538	hCoV-19/Australia/VIC9408/2020	Oceania / Australia / Victoria	2020-08-19
									EPI_ISL_592317	hCoV-19/Australia/VIC13797/2020	Oceania / Australia / Victoria	2020-08-17
									EPI_ISL_640432	hCoV-19/Australia/VIC16407/2020	Oceania / Australia / Victoria	2020-08-09
									EPI_ISL_663330	hCoV-19/Australia/VIC17003/2020	Oceania / Australia / Victoria	2020-08-13
									EPI_ISL_663441	hCoV-19/Australia/VIC17248/2020	Oceania / Australia / Victoria	2020-08-06
									EPI_ISL_663783	hCoV-19/Australia/VIC17187/2020	Oceania / Australia / Victoria	2020-08-06
									EPI_ISL_562101	hCoV-19/Australia/VIC8956/2020	Oceania / Australia / Victoria	2020-07-28
									EPI_ISL_563547	hCoV-19/Australia/VIC12240/2020	Oceania / Australia / Victoria	2020-07-27
									EPI_ISL_565097	hCoV-19/Australia/VIC8571/2020	Oceania / Australia / Victoria	2020-08-17
									EPI_ISL_565314	#N/A	#N/A	#N/A
									EPI_ISL_640979	hCoV-19/Australia/VIC16011/2020	Oceania / Australia / Victoria	2020-08-03
									EPI_ISL_641077	hCoV-19/Australia/VIC16183/2020	Oceania / Australia / Victoria	1905-07-12
									EPI_ISL_1055335	hCoV-19/Australia/VIC8503/2020	Oceania / Australia / Victoria	2020-07-28
									EPI_ISL_1055336	hCoV-19/Australia/VIC8522/2020	Oceania / Australia / Victoria	2020-07-30
									EPI_ISL_518134	hCoV-19/Australia/VIC6116/2020	Oceania / Australia / Victoria	2020-07-22
									EPI_ISL_518175	hCoV-19/Australia/VIC6169/2020	Oceania / Australia / Victoria	2020-07-23
									EPI_ISL_518312	hCoV-19/Australia/VIC6325/2020	Oceania / Australia / Victoria	2020-07-23
									EPI_ISL_520468	hCoV-19/Australia/VIC3740/2020	Oceania / Australia / Victoria	2020-07-12
									EPI_ISL_563714	hCoV-19/Australia/VIC13397/2020	Oceania / Australia / Victoria	2020-07-25
									EPI_ISL_518376	hCoV-19/Australia/VIC5547/2020	Oceania / Australia / Victoria	2020-07-22
									EPI_ISL_518573	hCoV-19/Australia/VIC5775/2020	Oceania / Australia / Victoria	2020-07-21
									EPI_ISL_518679	hCoV-19/Australia/VIC5898/2020	Oceania / Australia / Victoria	2020-07-21
									EPI_ISL_518774	hCoV-19/Australia/VIC5999/2020	Oceania / Australia / Victoria	2020-07-23
									EPI_ISL_563791	hCoV-19/Australia/VIC13635/2020	Oceania / Australia / Victoria	2020-07-31
									EPI_ISL_518962	hCoV-19/Australia/VIC4552/2020	Oceania / Australia / Victoria	2020-07-14
									EPI_ISL_519060	hCoV-19/Australia/VIC4672/2020	Oceania / Australia / Victoria	2020-07-16
									EPI_ISL_519079	hCoV-19/Australia/VIC4691/2020	Oceania / Australia / Victoria	2020-07-17
									EPI_ISL_519143	hCoV-19/Australia/VIC4755/2020	Oceania / Australia / Victoria	2020-07-16
									EPI_ISL_519198	hCoV-19/Australia/VIC4813/2020	Oceania / Australia / Victoria	2020-07-16
									EPI_ISL_519208	hCoV-19/Australia/VIC4823/2020	Oceania / Australia / Victoria	2020-07-16
								019	EPI_ISL_519246	hCoV-19/Australia/VIC4862/2020	Oceania / Australia / Victoria	2020-07-18
									EPI_ISL_519317	hCoV-19/Australia/VIC4943/2020	Oceania / Australia / Victoria	2020-07-14
									EPI_ISL_519325	hCoV-19/Australia/VIC4954/2020	Oceania / Australia / Victoria	2020-07-14
									EPI_ISL_519427	#N/A	#N/A	#N/A
									EPI_ISL_519458	hCoV-19/Australia/VIC4076/2020	Oceania / Australia / Victoria	2020-07-11
									EPI_ISL_519514	hCoV-19/Australia/VIC4150/2020	Oceania / Australia / Victoria	2020-07-11
									EPI_ISL_562541	hCoV-19/Australia/VIC7992/2020	Oceania / Australia / Victoria	2020-08-15
									EPI_ISL_519639	hCoV-19/Australia/VIC4343/2020	Oceania / Australia / Victoria	2020-07-14
									EPI_ISL_519647	hCoV-19/Australia/VIC4351/2020	Oceania / Australia / Victoria	2020-07-14
									EPI_ISL_519702	hCoV-19/Australia/VIC4406/2020	Oceania / Australia / Victoria	2020-07-14
									EPI_ISL_520244	hCoV-19/Australia/VIC5498/2020	Oceania / Australia / Victoria	2020-07-21
									EPI_ISL_519839	hCoV-19/Australia/VIC5035/2020	Oceania / Australia / Victoria	2020-07-18
									EPI_ISL_520094	hCoV-19/Australia/VIC5331/2020	Oceania / Australia / Victoria	2020-07-17
									EPI_ISL_520095	hCoV-19/Australia/VIC5332/2020	Oceania / Australia / Victoria	2020-07-16
									EPI_ISL_520402	hCoV-19/Australia/VIC3664/2020	Oceania / Australia / Victoria	2020-07-10
									EPI_ISL_520497	hCoV-19/Australia/VIC3776/2020	Oceania / Australia / Victoria	2020-07-12
									EPI_ISL_521077	hCoV-19/Australia/VIC3398/2020	Oceania / Australia / Victoria	2020-07-06
									EPI_ISL_521131	hCoV-19/Australia/VIC3470/2020	Oceania / Australia / Victoria	2020-07-06
									EPI_ISL_521134	hCoV-19/Australia/VIC3473/2020	Oceania / Australia / Victoria	2020-07-06
									EPI_ISL_521166	hCoV-19/Australia/VIC6372/2020	Oceania / Australia / Victoria	2020-07-23
									EPI_ISL_521167	hCoV-19/Australia/VIC6373/2020	Oceania / Australia / Victoria	2020-07-23
									EPI_ISL_521174	hCoV-19/Australia/VIC6382/2020	Oceania / Australia / Victoria	2020-07-24
									EPI_ISL_521191	hCoV-19/Australia/VIC6399/2020	Oceania / Australia / Victoria	2020-07-24
									EPI_ISL_521263	hCoV-19/Australia/VIC6485/2020	Oceania / Australia / Victoria	2020-07-21
									EPI_ISL_521284	hCoV-19/Australia/VIC6510/2020	Oceania / Australia / Victoria	2020-07-28
									EPI_ISL_521365	hCoV-19/Australia/VIC6603/2020	Oceania / Australia / Victoria	2020-07-18
									EPI_ISL_521373	hCoV-19/Australia/VIC6611/2020	Oceania / Australia / Victoria	2020-07-18
									EPI_ISL_521384	hCoV-19/Australia/VIC6624/2020	Oceania / Australia / Victoria	2020-07-18
									EPI_ISL_521445	hCoV-19/Australia/VIC6689/2020	Oceania / Australia / Victoria	2020-07-20
									EPI_ISL_561449	hCoV-19/Australia/VIC7879/2020	Oceania / Australia / Victoria	2020-08-10
									EPI_ISL_561514	hCoV-19/Australia/VIC6852/2020	Oceania / Australia / Victoria	2020-07-25
									EPI_ISL_561813	hCoV-19/Australia/VIC11298/2020	Oceania / Australia / Victoria	2020-08-09
									EPI_ISL_561963	hCoV-19/Australia/VIC10418/2020	Oceania / Australia / Victoria	2020-08-09
									EPI_ISL_561965	hCoV-19/Australia/VIC14108/2020	Oceania / Australia / Victoria	2020-08-26
									EPI_ISL_562067	hCoV-19/Australia/VIC6703/2020	Oceania / Australia / Victoria	2020-07-20
									EPI_ISL_562186	hCoV-19/Australia/VIC10415/2020	Oceania / Australia / Victoria	2020-08-19
									EPI_ISL_562386	hCoV-19/Australia/VIC6940/2020	Oceania / Australia / Victoria	2020-07-23
									EPI_ISL_562471	hCoV-19/Australia/VIC9445/2020	Oceania / Australia / Victoria	2020-08-18
									EPI_ISL_564252	hCoV-19/Australia/VIC7139/2020	Oceania / Australia / Victoria	2020-08-04
									EPI_ISL_565577	hCoV-19/Australia/VIC9504/2020	Oceania / Australia / Victoria	2020-08-14
									EPI_ISL_640955	hCoV-19/Australia/VIC12675/2020	Oceania / Australia / Victoria	2020-08-01
									EPI_ISL_562890	hCoV-19/Australia/VIC10362/2020	Oceania / Australia / Victoria	2020-07-30
									EPI_ISL_562906	hCoV-19/Australia/VIC10419/2020	Oceania / Australia / Victoria	1905-07-12
									EPI_ISL_563220	#N/A	#N/A	#N/A
									EPI_ISL_563275	hCoV-19/Australia/VIC11156/2020	Oceania / Australia / Victoria	2020-07-23
									EPI_ISL_563276	hCoV-19/Australia/VIC11158/2020	Oceania / Australia / Victoria	2020-08-08
									EPI_ISL_563483	hCoV-19/Australia/VIC11749/2020	Oceania / Australia / Victoria	2020-07-18
									EPI_ISL_563570	hCoV-19/Australia/VIC12535/2020	Oceania / Australia / Victoria	2020-07-27
									EPI_ISL_563789	hCoV-19/Australia/VIC13624/2020	Oceania / Australia / Victoria	2020-07-31
									EPI_ISL_563908	hCoV-19/Australia/VIC13982/2020	Oceania / Australia / Victoria	2020-07-20
									EPI_ISL_563991	hCoV-19/Australia/VIC6379/2020	Oceania / Australia / Victoria	2020-07-24
									EPI_ISL_564097	hCoV-19/Australia/VIC6853/2020	Oceania / Australia / Victoria	2020-07-25
									EPI_ISL_564154	hCoV-19/Australia/VIC6937/2020	Oceania / Australia / Victoria	2020-07-23
									EPI_ISL_564208	hCoV-19/Australia/VIC7047/2020	Oceania / Australia / Victoria	2020-07-21
									EPI_ISL_564293	hCoV-19/Australia/VIC7223/2020	Oceania / Australia / Victoria	2020-07-26
									EPI_ISL_564321	hCoV-19/Australia/VIC7264/2020	Oceania / Australia / Victoria	2020-07-23
									EPI_ISL_564386	hCoV-19/Australia/VIC7404/2020	Oceania / Australia / Victoria	2020-07-30
									EPI_ISL_564476	hCoV-19/Australia/VIC7532/2020	Oceania / Australia / Victoria	2020-07-23
									EPI_ISL_564712	hCoV-19/Australia/VIC7862/2020	Oceania / Australia / Victoria	2020-07-27
									EPI_ISL_564720	hCoV-19/Australia/VIC7874/2020	Oceania / Australia / Victoria	2020-08-10
									EPI_ISL_564839	hCoV-19/Australia/VIC8085/2020	Oceania / Australia / Victoria	2020-08-13
									EPI_ISL_640363	hCoV-19/Australia/VIC12446/2020	Oceania / Australia / Victoria	2020-08-01
									EPI_ISL_663379	hCoV-19/Australia/VIC17438/2020	Oceania / Australia / Victoria	2020-08-16
									EPI_ISL_565017	hCoV-19/Australia/VIC8445/2020	Oceania / Australia / Victoria	2020-07-28
									EPI_ISL_565061	hCoV-19/Australia/VIC8509/2020	Oceania / Australia / Victoria	2020-07-28
									EPI_ISL_565063	hCoV-19/Australia/VIC8511/2020	Oceania / Australia / Victoria	2020-07-28
									EPI_ISL_565080	hCoV-19/Australia/VIC8532/2020	Oceania / Australia / Victoria	2020-08-04
									EPI_ISL_565169	hCoV-19/Australia/VIC8742/2020	Oceania / Australia / Victoria	2020-07-27
									EPI_ISL_565241	hCoV-19/Australia/VIC8856/2020	Oceania / Australia / Victoria	2020-07-23
									EPI_ISL_565243	#N/A	#N/A	#N/A
									EPI_ISL_565330	hCoV-19/Australia/VIC8980/2020	Oceania / Australia / Victoria	2020-07-28
									EPI_ISL_565331	hCoV-19/Australia/VIC8981/2020	Oceania / Australia / Victoria	2020-07-27
									EPI_ISL_565333	hCoV-19/Australia/VIC8983/2020	Oceania / Australia / Victoria	2020-07-28
									EPI_ISL_565336	hCoV-19/Australia/VIC8986/2020	Oceania / Australia / Victoria	2020-07-27
									EPI_ISL_591878	hCoV-19/Australia/VIC11871/2020	Oceania / Australia / Victoria	2020-08-09
									EPI_ISL_592014	hCoV-19/Australia/VIC12519/2020	Oceania / Australia / Victoria	2020-07-27
									EPI_ISL_565357	hCoV-19/Australia/VIC9020/2020	Oceania / Australia / Victoria	2020-07-24
									EPI_ISL_565647	hCoV-19/Australia/VIC9675/2020	Oceania / Australia / Victoria	2020-08-15
									EPI_ISL_591761	hCoV-19/Australia/VIC14423/2020	Oceania / Australia / Victoria	2020-08-17
									EPI_ISL_591833	hCoV-19/Australia/VIC11679/2020	Oceania / Australia / Victoria	2020-07-24
									EPI_ISL_591934	hCoV-19/Australia/VIC12225/2020	Oceania / Australia / Victoria	2020-07-22
									EPI_ISL_592386	hCoV-19/Australia/VIC14202/2020	Oceania / Australia / Victoria	2020-08-02
									EPI_ISL_592573	hCoV-19/Australia/VIC14645/2020	Oceania / Australia / Victoria	2020-07-30
									EPI_ISL_592742	hCoV-19/Australia/VIC15190/2020	Oceania / Australia / Victoria	2020-08-13
									EPI_ISL_592961	hCoV-19/Australia/VIC14706/2020	Oceania / Australia / Victoria	2020-08-03
									EPI_ISL_593298	hCoV-19/Australia/VIC15418/2020	Oceania / Australia / Victoria	2020-07-30
									EPI_ISL_593431	hCoV-19/Australia/VIC15735/2020	Oceania / Australia / Victoria	2020-08-02
									EPI_ISL_640315	hCoV-19/Australia/VIC12562/2020	Oceania / Australia / Victoria	2020-07-29
									EPI_ISL_640344	hCoV-19/Australia/VIC11723/2020	Oceania / Australia / Victoria	2020-07-18
									EPI_ISL_640463	#N/A	#N/A	#N/A
									EPI_ISL_640557	hCoV-19/Australia/VIC11985/2020	Oceania / Australia / Victoria	2020-07-27
									EPI_ISL_640477	hCoV-19/Australia/VIC16642/2020	Oceania / Australia / Victoria	2020-08-05
									EPI_ISL_640791	hCoV-19/Australia/VIC12706/2020	Oceania / Australia / Victoria	2020-07-29
									EPI_ISL_640493	hCoV-19/Australia/VIC16548/2020	Oceania / Australia / Victoria	2020-08-09
									EPI_ISL_640513	hCoV-19/Australia/VIC12009/2020	Oceania / Australia / Victoria	2020-08-10
									EPI_ISL_640681	hCoV-19/Australia/VIC12340/2020	Oceania / Australia / Victoria	2020-07-30
									EPI_ISL_640804	#N/A	#N/A	#N/A
									EPI_ISL_641003	hCoV-19/Australia/VIC11637/2020	Oceania / Australia / Victoria	2020-07-18
									EPI_ISL_641110	hCoV-19/Australia/VIC11594/2020	Oceania / Australia / Victoria	2020-07-17
									EPI_ISL_641184	hCoV-19/Australia/VIC16143/2020	Oceania / Australia / Victoria	2020-08-05
									EPI_ISL_663549	hCoV-19/Australia/VIC16620/2020	Oceania / Australia / Victoria	2020-08-05
									EPI_ISL_663554	hCoV-19/Australia/VIC16728/2020	Oceania / Australia / Victoria	2020-08-07
									EPI_ISL_663583	hCoV-19/Australia/VIC16798/2020	Oceania / Australia / Victoria	2020-08-11
									EPI_ISL_663920	hCoV-19/Australia/VIC17551/2020	Oceania / Australia / Victoria	2020-07-25
									EPI_ISL_779580	hCoV-19/Australia/VIC17946/2020	Oceania / Australia / Victoria	2020-07-29
									EPI_ISL_518065	hCoV-19/Australia/VIC6024/2020	Oceania / Australia / Victoria	2020-07-22
									EPI_ISL_592951	hCoV-19/Australia/VIC14681/2020	Oceania / Australia / Victoria	2020-07-29
									EPI_ISL_641300	hCoV-19/Australia/VIC15928/2020	Oceania / Australia / Victoria	2020-08-01
									EPI_ISL_640876	hCoV-19/Australia/VIC16668/2020	Oceania / Australia / Victoria	2020-08-05
									EPI_ISL_518958	hCoV-19/Australia/VIC4547/2020	Oceania / Australia / Victoria	2020-07-11
									EPI_ISL_519093	hCoV-19/Australia/VIC4705/2020	Oceania / Australia / Victoria	2020-07-16
									EPI_ISL_519119	hCoV-19/Australia/VIC4731/2020	Oceania / Australia / Victoria	2020-07-14
									EPI_ISL_519238	hCoV-19/Australia/VIC4854/2020	Oceania / Australia / Victoria	2020-07-15
									EPI_ISL_519369	hCoV-19/Australia/VIC3977/2020	Oceania / Australia / Victoria	2020-07-08
									EPI_ISL_519443	hCoV-19/Australia/VIC4061/2020	Oceania / Australia / Victoria	2020-07-10
									EPI_ISL_519487	hCoV-19/Australia/VIC4108/2020	Oceania / Australia / Victoria	2020-07-14
									EPI_ISL_519544	#N/A	#N/A	#N/A
									EPI_ISL_519654	hCoV-19/Australia/VIC4358/2020	Oceania / Australia / Victoria	2020-07-11
									EPI_ISL_519959	#N/A	#N/A	#N/A
									EPI_ISL_520058	hCoV-19/Australia/VIC5295/2020	Oceania / Australia / Victoria	2020-07-16
									EPI_ISL_520519	hCoV-19/Australia/VIC3802/2020	Oceania / Australia / Victoria	2020-07-13
									EPI_ISL_520788	hCoV-19/Australia/VIC3081/2020	Oceania / Australia / Victoria	2020-07-10
									EPI_ISL_521707	hCoV-19/Australia/VIC2876/2020	Oceania / Australia / Victoria	2020-07-03
									EPI_ISL_522011	hCoV-19/Australia/VIC2289/2020	Oceania / Australia / Victoria	2020-06-27
									EPI_ISL_522205	hCoV-19/Australia/VIC2510/2020	Oceania / Australia / Victoria	2020-06-29
									EPI_ISL_562484	hCoV-19/Australia/VIC8820/2020	Oceania / Australia / Victoria	2020-08-02
									EPI_ISL_591563	hCoV-19/Australia/VIC12622/2020	Oceania / Australia / Victoria	2020-07-20
									EPI_ISL_592789	hCoV-19/Australia/VIC14970/2020	Oceania / Australia / Victoria	2020-08-18
								002	EPI_ISL_521466	hCoV-19/Australia/VIC2617/2020	Oceania / Australia / Victoria	2020-06-28
								009	EPI_ISL_520588	hCoV-19/Australia/VIC3875/2020	Oceania / Australia / Victoria	2020-07-13
								013	EPI_ISL_519589	hCoV-19/Australia/VIC4261/2020	Oceania / Australia / Victoria	2020-07-11
								036	EPI_ISL_565621	hCoV-19/Australia/VIC9603/2020	Oceania / Australia / Victoria	2020-07-30
									EPI_ISL_1055331	hCoV-19/Australia/VIC8090/2020	Oceania / Australia / Victoria	2020-08-13
									EPI_ISL_562117	hCoV-19/Australia/VIC11376/2020	Oceania / Australia / Victoria	2020-08-29
									EPI_ISL_562835	hCoV-19/Australia/VIC10235/2020	Oceania / Australia / Victoria	2020-08-28
									EPI_ISL_563963	hCoV-19/Australia/VIC14086/2020	Oceania / Australia / Victoria	2020-08-22
									EPI_ISL_565590	hCoV-19/Australia/VIC9533/2020	Oceania / Australia / Victoria	2020-08-15
									EPI_ISL_779593	hCoV-19/Australia/VIC17972/2020	Oceania / Australia / Victoria	2020-08-24
									EPI_ISL_563325	hCoV-19/Australia/VIC11312/2020	Oceania / Australia / Victoria	2020-08-14
									EPI_ISL_563411	hCoV-19/Australia/VIC11550/2020	Oceania / Australia / Victoria	2020-08-25
									EPI_ISL_563972	hCoV-19/Australia/VIC14110/2020	Oceania / Australia / Victoria	2020-08-26
									EPI_ISL_565415	hCoV-19/Australia/VIC9152/2020	Oceania / Australia / Victoria	2020-08-17
									EPI_ISL_592637	hCoV-19/Australia/VIC15769/2020	Oceania / Australia / Victoria	2020-08-06
									EPI_ISL_640473	hCoV-19/Australia/VIC11993/2020	Oceania / Australia / Victoria	2020-08-12
									EPI_ISL_564534	hCoV-19/Australia/VIC7618/2020	Oceania / Australia / Victoria	2020-07-22
									EPI_ISL_518132	hCoV-19/Australia/VIC6113/2020	Oceania / Australia / Victoria	2020-07-22
									EPI_ISL_456580	hCoV-19/Australia/VIC1678/2020	Oceania / Australia / Victoria	2020-05-16
									EPI_ISL_456620	hCoV-19/Australia/VIC1719/2020	Oceania / Australia / Victoria	2020-05-19
									EPI_ISL_490044	hCoV-19/Australia/NSW635/2020	Oceania / Australia / New South Wales	2020-07-08
									EPI_ISL_498769	hCoV-19/Australia/NSW650/2020	Oceania / Australia / New South Wales	2020-07-11
									EPI_ISL_498772	hCoV-19/Australia/NSW653/2020	Oceania / Australia / New South Wales	2020-07-11
									EPI_ISL_498773	hCoV-19/Australia/NSW654/2020	Oceania / Australia / New South Wales	2020-07-11
									EPI_ISL_498774	hCoV-19/Australia/NSW655/2020	Oceania / Australia / New South Wales	2020-07-12
									EPI_ISL_513319	hCoV-19/Australia/NSW676/2020	Oceania / Australia / New South Wales	2020-07-12
									EPI_ISL_498777	hCoV-19/Australia/NSW658/2020	Oceania / Australia / New South Wales	2020-07-13
									EPI_ISL_513379	hCoV-19/Australia/NSW736/2020	Oceania / Australia / New South Wales	2020-07-29
									EPI_ISL_513387	hCoV-19/Australia/NSW744/2020	Oceania / Australia / New South Wales	2020-07-24
									EPI_ISL_513402	hCoV-19/Australia/NSW760/2020	Oceania / Australia / New South Wales	2020-08-03
									EPI_ISL_526127	hCoV-19/Australia/NSW785/2020	Oceania / Australia / New South Wales	2020-07-30
									EPI_ISL_526134	hCoV-19/Australia/NSW792/2020	Oceania / Australia / New South Wales	2020-07-24
									EPI_ISL_526137	hCoV-19/Australia/NSW795/2020	Oceania / Australia / New South Wales	2020-07-24
									EPI_ISL_526160	hCoV-19/Australia/NSW818/2020	Oceania / Australia / New South Wales	2020-08-04
									EPI_ISL_526180	hCoV-19/Australia/NSW838/2020	Oceania / Australia / New South Wales	2020-07-31
									EPI_ISL_526197	hCoV-19/Australia/NSW855/2020	Oceania / Australia / New South Wales	2020-08-10
									EPI_ISL_545003	hCoV-19/Australia/NSW922/2020	Oceania / Australia / New South Wales	2020-08-31
									EPI_ISL_545050	hCoV-19/Australia/NSW978/2020	Oceania / Australia / New South Wales	2020-09-18
									EPI_ISL_591488	hCoV-19/Australia/NSW998/2020	Oceania / Australia / New South Wales	2020-10-06
									EPI_ISL_591497	hCoV-19/Australia/NSW995/2020	Oceania / Australia / New South Wales	2020-10-08
									EPI_ISL_591516	hCoV-19/Australia/NSW1013/2020	Oceania / Australia / New South Wales	2020-10-14
									EPI_ISL_591491	hCoV-19/Australia/NSW1011/2020	Oceania / Australia / New South Wales	2020-10-12
									EPI_ISL_591500	hCoV-19/Australia/NSW1004/2020	Oceania / Australia / New South Wales	2020-10-11
									EPI_ISL_526202	hCoV-19/Australia/NSW860/2020	Oceania / Australia / New South Wales	2020-08-02
									EPI_ISL_530339	hCoV-19/Australia/NSW2749/2020	Oceania / Australia / New South Wales	2020-09-01
									EPI_ISL_545034	hCoV-19/Australia/NSW962/2020	Oceania / Australia / New South Wales	2020-09-10
									EPI_ISL_591502	hCoV-19/Australia/NSW989/2020	Oceania / Australia / New South Wales	2020-09-15
									EPI_ISL_593727	hCoV-19/Australia/NSW1112/2020	Oceania / Australia / New South Wales	2020-09-01
									EPI_ISL_544974	hCoV-19/Australia/NSW893/2020	Oceania / Australia / New South Wales	2020-08-24
									EPI_ISL_544980	hCoV-19/Australia/NSW899/2020	Oceania / Australia / New South Wales	2020-08-27
									EPI_ISL_544982	hCoV-19/Australia/NSW901/2020	Oceania / Australia / New South Wales	2020-08-27
									EPI_ISL_544996	hCoV-19/Australia/NSW915/2020	Oceania / Australia / New South Wales	2020-08-29
									EPI_ISL_545004	hCoV-19/Australia/NSW923/2020	Oceania / Australia / New South Wales	2020-09-01
									EPI_ISL_545005	hCoV-19/Australia/NSW924/2020	Oceania / Australia / New South Wales	2020-08-29
									EPI_ISL_545027	hCoV-19/Australia/NSW955/2020	Oceania / Australia / New South Wales	2020-09-07
									EPI_ISL_545018	hCoV-19/Australia/NSW946/2020	Oceania / Australia / New South Wales	2020-08-05
									EPI_ISL_545041	hCoV-19/Australia/NSW969/2020	Oceania / Australia / New South Wales	2020-09-03
									EPI_ISL_545044	hCoV-19/Australia/NSW972/2020	Oceania / Australia / New South Wales	2020-09-09
									EPI_ISL_547599	hCoV-19/Australia/NSW934/2020	Oceania / Australia / New South Wales	2020-09-07
									EPI_ISL_545046	hCoV-19/Australia/NSW974/2020	Oceania / Australia / New South Wales	2020-09-15
									EPI_ISL_591496	hCoV-19/Australia/NSW991/2020	Oceania / Australia / New South Wales	2020-09-14
									EPI_ISL_547596	hCoV-19/Australia/NSW931/2020	Oceania / Australia / New South Wales	2020-09-06
									EPI_ISL_547600	hCoV-19/Australia/NSW935/2020	Oceania / Australia / New South Wales	2020-09-07
									EPI_ISL_591493	hCoV-19/Australia/NSW988/2020	Oceania / Australia / New South Wales	2020-09-17
									EPI_ISL_699650	hCoV-19/Australia/NSW746/2020	Oceania / Australia / New South Wales	2020-07-27
									EPI_ISL_498781	hCoV-19/Australia/NSW662/2020	Oceania / Australia / New South Wales	2020-07-13
									EPI_ISL_500717	hCoV-19/Australia/NSW2608/2020	Oceania / Australia / New South Wales	2020-07-25
									EPI_ISL_513318	hCoV-19/Australia/NSW675/2020	Oceania / Australia / New South Wales	2020-07-12
									EPI_ISL_513321	hCoV-19/Australia/NSW678/2020	Oceania / Australia / New South Wales	2020-07-18
									EPI_ISL_513323	hCoV-19/Australia/NSW680/2020	Oceania / Australia / New South Wales	2020-07-16
									EPI_ISL_513329	hCoV-19/Australia/NSW686/2020	Oceania / Australia / New South Wales	2020-07-15
									EPI_ISL_513335	hCoV-19/Australia/NSW692/2020	Oceania / Australia / New South Wales	2020-07-20
									EPI_ISL_513342	hCoV-19/Australia/NSW699/2020	Oceania / Australia / New South Wales	2020-07-22
									EPI_ISL_513346	hCoV-19/Australia/NSW703/2020	Oceania / Australia / New South Wales	2020-07-25
									EPI_ISL_513352	hCoV-19/Australia/NSW709/2020	Oceania / Australia / New South Wales	2020-07-25
									EPI_ISL_513366	hCoV-19/Australia/NSW723/2020	Oceania / Australia / New South Wales	2020-07-24
									EPI_ISL_513377	hCoV-19/Australia/NSW734/2020	Oceania / Australia / New South Wales	2020-07-27
									EPI_ISL_526121	hCoV-19/Australia/NSW779/2020	Oceania / Australia / New South Wales	2020-08-03
									EPI_ISL_513380	hCoV-19/Australia/NSW737/2020	Oceania / Australia / New South Wales	2020-07-30
									EPI_ISL_513382	hCoV-19/Australia/NSW739/2020	Oceania / Australia / New South Wales	2020-07-29
									EPI_ISL_513389	hCoV-19/Australia/NSW747/2020	Oceania / Australia / New South Wales	2020-07-20
									EPI_ISL_513396	hCoV-19/Australia/NSW754/2020	Oceania / Australia / New South Wales	2020-07-22
									EPI_ISL_513403	hCoV-19/Australia/NSW761/2020	Oceania / Australia / New South Wales	2020-07-20
									EPI_ISL_513404	hCoV-19/Australia/NSW762/2020	Oceania / Australia / New South Wales	2020-07-21
									EPI_ISL_518116	hCoV-19/Australia/VIC6091/2020	Oceania / Australia / Victoria	2020-07-11
									EPI_ISL_518298	hCoV-19/Australia/VIC6310/2020	Oceania / Australia / Victoria	2020-07-23
									EPI_ISL_518725	hCoV-19/Australia/VIC5947/2020	Oceania / Australia / Victoria	2020-07-22
									EPI_ISL_519568	hCoV-19/Australia/VIC4240/2020	Oceania / Australia / Victoria	2020-07-16
									EPI_ISL_520844	hCoV-19/Australia/VIC3137/2020	Oceania / Australia / Victoria	2020-07-10
									EPI_ISL_561593	hCoV-19/Australia/VIC11221/2020	Oceania / Australia / Victoria	2020-08-26
									EPI_ISL_562104	hCoV-19/Australia/VIC13416/2020	Oceania / Australia / Victoria	2020-09-12
									EPI_ISL_562161	hCoV-19/Australia/VIC11219/2020	Oceania / Australia / Victoria	2020-08-26
									EPI_ISL_562362	hCoV-19/Australia/VIC11096/2020	Oceania / Australia / Victoria	2020-08-12
									EPI_ISL_563473	hCoV-19/Australia/VIC11728/2020	Oceania / Australia / Victoria	2020-07-23
									EPI_ISL_563661	hCoV-19/Australia/VIC13303/2020	Oceania / Australia / Victoria	2020-07-27
									EPI_ISL_564758	hCoV-19/Australia/VIC7936/2020	Oceania / Australia / Victoria	2020-08-17
									EPI_ISL_663426	hCoV-19/Australia/VIC17196/2020	Oceania / Australia / Victoria	2020-08-13
									EPI_ISL_640690	hCoV-19/Australia/VIC16263/2020	Oceania / Australia / Victoria	2020-08-10
									EPI_ISL_565794	hCoV-19/Australia/VIC9945/2020	Oceania / Australia / Victoria	2020-07-23
									EPI_ISL_592112	hCoV-19/Australia/VIC12929/2020	Oceania / Australia / Victoria	2020-07-28
									EPI_ISL_592130	hCoV-19/Australia/VIC12971/2020	Oceania / Australia / Victoria	2020-07-31
									EPI_ISL_592259	hCoV-19/Australia/VIC13484/2020	Oceania / Australia / Victoria	2020-08-02
									EPI_ISL_592468	hCoV-19/Australia/VIC14365/2020	Oceania / Australia / Victoria	2020-08-04
									EPI_ISL_596719	hCoV-19/Australia/WA156/2020	Oceania / Australia / Western Australia	2020-07-12
									EPI_ISL_640667	hCoV-19/Australia/VIC11631/2020	Oceania / Australia / Victoria	2020-08-14
									EPI_ISL_663407	hCoV-19/Australia/VIC17209/2020	Oceania / Australia / Victoria	2020-08-15
									EPI_ISL_518131	hCoV-19/Australia/VIC6111/2020	Oceania / Australia / Victoria	2020-07-22
									EPI_ISL_518179	hCoV-19/Australia/VIC6174/2020	Oceania / Australia / Victoria	2020-07-22
									EPI_ISL_518180	hCoV-19/Australia/VIC6175/2020	Oceania / Australia / Victoria	2020-07-22
									EPI_ISL_519726	hCoV-19/Australia/VIC4430/2020	Oceania / Australia / Victoria	2020-07-18
									EPI_ISL_521079	hCoV-19/Australia/VIC3400/2020	Oceania / Australia / Victoria	2020-07-12
									EPI_ISL_596753	hCoV-19/Australia/WA190/2020	Oceania / Australia / Western Australia	2020-07-11
									EPI_ISL_596793	hCoV-19/Australia/WA231/2020	Oceania / Australia / Western Australia	2020-07-12
									EPI_ISL_641273	hCoV-19/Australia/VIC15868/2020	Oceania / Australia / Victoria	2020-10-05
									EPI_ISL_518200	hCoV-19/Australia/VIC6198/2020	Oceania / Australia / Victoria	2020-07-23
									EPI_ISL_518224	hCoV-19/Australia/VIC6227/2020	Oceania / Australia / Victoria	2020-07-23
									EPI_ISL_518241	hCoV-19/Australia/VIC6248/2020	Oceania / Australia / Victoria	2020-07-29
									EPI_ISL_518257	hCoV-19/Australia/VIC6267/2020	Oceania / Australia / Victoria	2020-07-26
									EPI_ISL_518343	hCoV-19/Australia/VIC5507/2020	Oceania / Australia / Victoria	2020-07-21
									EPI_ISL_518472	hCoV-19/Australia/VIC5662/2020	Oceania / Australia / Victoria	2020-07-06
									EPI_ISL_518575	hCoV-19/Australia/VIC5777/2020	Oceania / Australia / Victoria	2020-07-19
									EPI_ISL_518606	hCoV-19/Australia/VIC5811/2020	Oceania / Australia / Victoria	2020-07-18
									EPI_ISL_520514	hCoV-19/Australia/VIC3797/2020	Oceania / Australia / Victoria	2020-07-12
									EPI_ISL_520662	hCoV-19/Australia/VIC3951/2020	Oceania / Australia / Victoria	2020-07-13
									EPI_ISL_520996	hCoV-19/Australia/VIC3317/2020	Oceania / Australia / Victoria	2020-07-07
									EPI_ISL_521806	hCoV-19/Australia/VIC2976/2020	Oceania / Australia / Victoria	2020-07-09
									EPI_ISL_518977	hCoV-19/Australia/VIC4571/2020	Oceania / Australia / Victoria	2020-07-13
									EPI_ISL_519062	hCoV-19/Australia/VIC4674/2020	Oceania / Australia / Victoria	2020-07-17
									EPI_ISL_519065	hCoV-19/Australia/VIC4677/2020	Oceania / Australia / Victoria	2020-07-16
									EPI_ISL_519156	hCoV-19/Australia/VIC4768/2020	Oceania / Australia / Victoria	2020-07-17
									EPI_ISL_521819	hCoV-19/Australia/VIC2989/2020	Oceania / Australia / Victoria	2020-07-07
									EPI_ISL_564453	hCoV-19/Australia/VIC7504/2020	Oceania / Australia / Victoria	2020-07-22
									EPI_ISL_519240	hCoV-19/Australia/VIC4856/2020	Oceania / Australia / Victoria	2020-07-15
									EPI_ISL_521046	hCoV-19/Australia/VIC3367/2020	Oceania / Australia / Victoria	2020-07-07
									EPI_ISL_521614	hCoV-19/Australia/VIC2780/2020	Oceania / Australia / Victoria	2020-07-06
									EPI_ISL_519277	hCoV-19/Australia/VIC4901/2020	Oceania / Australia / Victoria	2020-07-13
									EPI_ISL_519278	hCoV-19/Australia/VIC4902/2020	Oceania / Australia / Victoria	2020-07-13
									EPI_ISL_519364	hCoV-19/Australia/VIC3972/2020	Oceania / Australia / Victoria	2020-07-13
									EPI_ISL_519401	hCoV-19/Australia/VIC4015/2020	Oceania / Australia / Victoria	2020-07-10
									EPI_ISL_519440	hCoV-19/Australia/VIC4058/2020	Oceania / Australia / Victoria	2020-07-10
									EPI_ISL_519838	hCoV-19/Australia/VIC5034/2020	Oceania / Australia / Victoria	2020-07-17
									EPI_ISL_519946	hCoV-19/Australia/VIC5143/2020	Oceania / Australia / Victoria	2020-07-19
									EPI_ISL_519977	hCoV-19/Australia/VIC5212/2020	Oceania / Australia / Victoria	2020-07-19
									EPI_ISL_520079	hCoV-19/Australia/VIC5316/2020	Oceania / Australia / Victoria	2020-07-18
									EPI_ISL_520151	hCoV-19/Australia/VIC5388/2020	Oceania / Australia / Victoria	2020-07-18
									EPI_ISL_520408	hCoV-19/Australia/VIC3670/2020	Oceania / Australia / Victoria	2020-07-01
									EPI_ISL_520486	hCoV-19/Australia/VIC3764/2020	Oceania / Australia / Victoria	2020-07-10
									EPI_ISL_520545	hCoV-19/Australia/VIC3832/2020	Oceania / Australia / Victoria	2020-07-13
									EPI_ISL_520616	hCoV-19/Australia/VIC3904/2020	Oceania / Australia / Victoria	2020-06-30
									EPI_ISL_520793	hCoV-19/Australia/VIC3086/2020	Oceania / Australia / Victoria	2020-07-04
									EPI_ISL_520794	hCoV-19/Australia/VIC3087/2020	Oceania / Australia / Victoria	2020-07-04
									EPI_ISL_520814	hCoV-19/Australia/VIC3107/2020	Oceania / Australia / Victoria	2020-07-04
									EPI_ISL_520871	hCoV-19/Australia/VIC3181/2020	Oceania / Australia / Victoria	2020-07-07
									EPI_ISL_521643	hCoV-19/Australia/VIC2812/2020	Oceania / Australia / Victoria	2020-07-02
									EPI_ISL_520823	hCoV-19/Australia/VIC3116/2020	Oceania / Australia / Victoria	2020-07-06
									EPI_ISL_520831	hCoV-19/Australia/VIC3124/2020	Oceania / Australia / Victoria	2020-07-06
									EPI_ISL_520846	hCoV-19/Australia/VIC3139/2020	Oceania / Australia / Victoria	2020-07-10
									EPI_ISL_520886	hCoV-19/Australia/VIC3200/2020	Oceania / Australia / Victoria	2020-07-05
									EPI_ISL_520917	hCoV-19/Australia/VIC3236/2020	Oceania / Australia / Victoria	2020-07-05
									EPI_ISL_520989	hCoV-19/Australia/VIC3310/2020	Oceania / Australia / Victoria	2020-07-11
									EPI_ISL_521001	hCoV-19/Australia/VIC3322/2020	Oceania / Australia / Victoria	2020-07-07
									EPI_ISL_521004	hCoV-19/Australia/VIC3325/2020	Oceania / Australia / Victoria	2020-07-07
									EPI_ISL_521021	hCoV-19/Australia/VIC3342/2020	Oceania / Australia / Victoria	2020-07-08
									EPI_ISL_521048	hCoV-19/Australia/VIC3369/2020	Oceania / Australia / Victoria	2020-07-06
									EPI_ISL_521752	hCoV-19/Australia/VIC2921/2020	Oceania / Australia / Victoria	2020-07-06
									EPI_ISL_521755	hCoV-19/Australia/VIC2924/2020	Oceania / Australia / Victoria	2020-07-06
									EPI_ISL_521276	hCoV-19/Australia/VIC6502/2020	Oceania / Australia / Victoria	2020-07-24
									EPI_ISL_561697	hCoV-19/Australia/VIC7319/2020	Oceania / Australia / Victoria	2020-08-02
									EPI_ISL_592694	hCoV-19/Australia/VIC15640/2020	Oceania / Australia / Victoria	2020-08-08
									EPI_ISL_521336	hCoV-19/Australia/VIC6570/2020	Oceania / Australia / Victoria	2020-07-17
									EPI_ISL_521356	hCoV-19/Australia/VIC6594/2020	Oceania / Australia / Victoria	2020-07-17
									EPI_ISL_521369	hCoV-19/Australia/VIC6607/2020	Oceania / Australia / Victoria	2020-07-19
									EPI_ISL_521382	hCoV-19/Australia/VIC6620/2020	Oceania / Australia / Victoria	2020-07-18
									EPI_ISL_521393	hCoV-19/Australia/VIC6633/2020	Oceania / Australia / Victoria	2020-07-19
									EPI_ISL_521412	hCoV-19/Australia/VIC6656/2020	Oceania / Australia / Victoria	2020-07-19
									EPI_ISL_521431	hCoV-19/Australia/VIC6675/2020	Oceania / Australia / Victoria	2020-07-20
									EPI_ISL_521458	hCoV-19/Australia/VIC2584/2020	Oceania / Australia / Victoria	2020-07-01
									EPI_ISL_521495	hCoV-19/Australia/VIC2649/2020	Oceania / Australia / Victoria	2020-07-01
									EPI_ISL_521538	hCoV-19/Australia/VIC2699/2020	Oceania / Australia / Victoria	2020-07-03
									EPI_ISL_521548	hCoV-19/Australia/VIC2710/2020	Oceania / Australia / Victoria	2020-07-04
									EPI_ISL_521551	hCoV-19/Australia/VIC2713/2020	Oceania / Australia / Victoria	2020-07-04
									EPI_ISL_521566	hCoV-19/Australia/VIC2731/2020	Oceania / Australia / Victoria	2020-07-05
									EPI_ISL_521660	hCoV-19/Australia/VIC2829/2020	Oceania / Australia / Victoria	2020-07-03
									EPI_ISL_521832	hCoV-19/Australia/VIC3002/2020	Oceania / Australia / Victoria	2020-07-07
									EPI_ISL_521926	hCoV-19/Australia/VIC2179/2020	Oceania / Australia / Victoria	2020-06-26
									EPI_ISL_522028	hCoV-19/Australia/VIC2307/2020	Oceania / Australia / Victoria	2020-06-16
									EPI_ISL_522088	hCoV-19/Australia/VIC2368/2020	Oceania / Australia / Victoria	2020-06-26
									EPI_ISL_522098	hCoV-19/Australia/VIC2378/2020	Oceania / Australia / Victoria	2020-06-28
									EPI_ISL_526125	hCoV-19/Australia/NSW783/2020	Oceania / Australia / New South Wales	2020-08-01
									EPI_ISL_526141	hCoV-19/Australia/NSW799/2020	Oceania / Australia / New South Wales	2020-08-06
									EPI_ISL_593761	hCoV-19/Australia/NSW1073/2020	Oceania / Australia / New South Wales	2020-08-06
									EPI_ISL_641109	hCoV-19/Australia/VIC16229/2020	Oceania / Australia / Victoria	2020-08-10
									EPI_ISL_663395	hCoV-19/Australia/VIC17466/2020	Oceania / Australia / Victoria	2020-08-22
									EPI_ISL_526162	hCoV-19/Australia/NSW820/2020	Oceania / Australia / New South Wales	2020-08-09
									EPI_ISL_526163	hCoV-19/Australia/NSW821/2020	Oceania / Australia / New South Wales	2020-08-09
									EPI_ISL_526181	hCoV-19/Australia/NSW839/2020	Oceania / Australia / New South Wales	2020-07-31
									EPI_ISL_526184	hCoV-19/Australia/NSW842/2020	Oceania / Australia / New South Wales	2020-08-11
									EPI_ISL_526189	hCoV-19/Australia/NSW847/2020	Oceania / Australia / New South Wales	2020-08-06
									EPI_ISL_526200	hCoV-19/Australia/NSW858/2020	Oceania / Australia / New South Wales	2020-08-13
									EPI_ISL_526203	hCoV-19/Australia/NSW861/2020	Oceania / Australia / New South Wales	2020-08-09
									EPI_ISL_544963	hCoV-19/Australia/NSW882/2020	Oceania / Australia / New South Wales	2020-08-09
									EPI_ISL_561831	hCoV-19/Australia/VIC11006/2020	Oceania / Australia / Victoria	2020-07-31
									EPI_ISL_562994	hCoV-19/Australia/VIC10618/2020	Oceania / Australia / Victoria	2020-08-04
									EPI_ISL_592216	hCoV-19/Australia/VIC13237/2020	Oceania / Australia / Victoria	2020-07-27
									EPI_ISL_563117	hCoV-19/Australia/VIC10832/2020	Oceania / Australia / Victoria	2020-08-02
									EPI_ISL_563133	hCoV-19/Australia/VIC10869/2020	Oceania / Australia / Victoria	2020-07-20
									EPI_ISL_563528	hCoV-19/Australia/VIC12137/2020	Oceania / Australia / Victoria	2020-07-13
									EPI_ISL_564079	hCoV-19/Australia/VIC6826/2020	Oceania / Australia / Victoria	2020-07-24
									EPI_ISL_564108	hCoV-19/Australia/VIC6871/2020	Oceania / Australia / Victoria	2020-07-27
									EPI_ISL_565033	hCoV-19/Australia/VIC8463/2020	Oceania / Australia / Victoria	2020-07-28
									EPI_ISL_565188	hCoV-19/Australia/VIC8777/2020	Oceania / Australia / Victoria	2020-07-29
									EPI_ISL_565291	hCoV-19/Australia/VIC8936/2020	Oceania / Australia / Victoria	2020-07-23
									EPI_ISL_565298	hCoV-19/Australia/VIC8944/2020	Oceania / Australia / Victoria	2020-07-28
									EPI_ISL_565593	hCoV-19/Australia/VIC9540/2020	Oceania / Australia / Victoria	2020-08-19
									EPI_ISL_591484	hCoV-19/Australia/NSW985/2020	Oceania / Australia / New South Wales	2020-08-13
									EPI_ISL_591671	hCoV-19/Australia/VIC11715/2020	Oceania / Australia / Victoria	2020-07-24
									EPI_ISL_591683	hCoV-19/Australia/VIC13696/2020	Oceania / Australia / Victoria	2020-07-19
									EPI_ISL_592231	hCoV-19/Australia/VIC13357/2020	Oceania / Australia / Victoria	2020-07-27
									EPI_ISL_592693	hCoV-19/Australia/VIC15515/2020	Oceania / Australia / Victoria	2020-08-01
									EPI_ISL_592759	hCoV-19/Australia/VIC14680/2020	Oceania / Australia / Victoria	2020-08-04
									EPI_ISL_593657	hCoV-19/Australia/NSW1072/2020	Oceania / Australia / New South Wales	2020-08-08
									EPI_ISL_593762	hCoV-19/Australia/NSW1090/2020	Oceania / Australia / New South Wales	2020-08-19
									EPI_ISL_596756	hCoV-19/Australia/WA193/2020	Oceania / Australia / Western Australia	2020-07-07
									EPI_ISL_640560	hCoV-19/Australia/VIC12849/2020	Oceania / Australia / Victoria	2020-07-29
									EPI_ISL_640606	hCoV-19/Australia/VIC16089/2020	Oceania / Australia / Victoria	2020-08-04
									EPI_ISL_641037	hCoV-19/Australia/VIC16677/2020	Oceania / Australia / Victoria	2020-08-05
									EPI_ISL_641099	hCoV-19/Australia/VIC12141/2020	Oceania / Australia / Victoria	2020-08-11
									EPI_ISL_641167	hCoV-19/Australia/VIC16492/2020	Oceania / Australia / Victoria	2020-08-06
									EPI_ISL_641246	hCoV-19/Australia/VIC16236/2020	Oceania / Australia / Victoria	2020-08-10
									EPI_ISL_663347	hCoV-19/Australia/VIC16737/2020	Oceania / Australia / Victoria	2020-08-08
									EPI_ISL_663559	hCoV-19/Australia/VIC16734/2020	Oceania / Australia / Victoria	2020-08-08
									EPI_ISL_667777	hCoV-19/Australia/NSW1172/2020	Oceania / Australia / New South Wales	2020-08-31
									EPI_ISL_779471	hCoV-19/Australia/VIC17816/2020	Oceania / Australia / Victoria	2020-07-15
								038	EPI_ISL_663338	hCoV-19/Australia/VIC17491/2020	Oceania / Australia / Victoria	2020-08-02
								040	EPI_ISL_663482	hCoV-19/Australia/VIC17494/2020	Oceania / Australia / Victoria	2020-08-11
								020	EPI_ISL_10560722	hCoV-19/Australia/VIC6958/2020	Oceania / Australia / Victoria	2020-07-20
								017	EPI_ISL_565701	hCoV-19/Australia/VIC9765/2020	Oceania / Australia / Victoria	2020-07-15
									EPI_ISL_519454	hCoV-19/Australia/VIC4072/2020	Oceania / Australia / Victoria	2020-07-10
								030	EPI_ISL_561402	hCoV-19/Australia/VIC11064/2020	Oceania / Australia / Victoria	2020-08-02
									EPI_ISL_1033131	hCoV-19/Australia/VIC17423/2020	Oceania / Australia / Victoria	2020-08-18
									EPI_ISL_1055309	hCoV-19/Australia/VIC15040/2020	Oceania / Australia / Victoria	2020-08-24
									EPI_ISL_562373	hCoV-19/Australia/VIC10484/2020	Oceania / Australia / Victoria	2020-09-06
									EPI_ISL_592846	hCoV-19/Australia/VIC15175/2020	Oceania / Australia / Victoria	2020-08-27
									EPI_ISL_561616	hCoV-19/Australia/VIC11259/2020	Oceania / Australia / Victoria	2020-08-23
									EPI_ISL_562648	hCoV-19/Australia/VIC13653/2020	Oceania / Australia / Victoria	2020-08-24
									EPI_ISL_562655	hCoV-19/Australia/VIC13928/2020	Oceania / Australia / Victoria	2020-08-25
									EPI_ISL_562662	hCoV-19/Australia/VIC8109/2020	Oceania / Australia / Victoria	2020-08-13
									EPI_ISL_562670	hCoV-19/Australia/VIC9259/2020	Oceania / Australia / Victoria	2020-08-21
									EPI_ISL_562681	hCoV-19/Australia/VIC9590/2020	Oceania / Australia / Victoria	2020-08-23
									EPI_ISL_591675	hCoV-19/Australia/VIC13531/2020	Oceania / Australia / Victoria	2020-09-05
									EPI_ISL_592840	hCoV-19/Australia/VIC14858/2020	Oceania / Australia / Victoria	2020-08-04
									EPI_ISL_663535	hCoV-19/Australia/VIC16752/2020	Oceania / Australia / Victoria	2020-08-08
									EPI_ISL_962816	hCoV-19/Australia/VIC17404/2020	Oceania / Australia / Victoria	2020-08-24
									EPI_ISL_1055347	hCoV-19/Australia/VIC9228/2020	Oceania / Australia / Victoria	2020-08-11
									EPI_ISL_519677	hCoV-19/Australia/VIC4381/2020	Oceania / Australia / Victoria	2020-07-14
									EPI_ISL_561479	hCoV-19/Australia/VIC13578/2020	Oceania / Australia / Victoria	2020-08-02
									EPI_ISL_561571	hCoV-19/Australia/VIC13675/2020	Oceania / Australia / Victoria	2020-08-21
									EPI_ISL_593007	hCoV-19/Australia/VIC14813/2020	Oceania / Australia / Victoria	2020-08-25
									EPI_ISL_593157	hCoV-19/Australia/VIC15145/2020	Oceania / Australia / Victoria	2020-08-26
									EPI_ISL_663949	hCoV-19/Australia/VIC17616/2020	Oceania / Australia / Victoria	2020-08-23
									EPI_ISL_561705	hCoV-19/Australia/VIC8316/2020	Oceania / Australia / Victoria	2020-08-16
									EPI_ISL_561736	hCoV-19/Australia/VIC13771/2020	Oceania / Australia / Victoria	2020-08-22
									EPI_ISL_563332	hCoV-19/Australia/VIC11335/2020	Oceania / Australia / Victoria	2020-08-29
									EPI_ISL_563333	hCoV-19/Australia/VIC11336/2020	Oceania / Australia / Victoria	2020-08-29
									EPI_ISL_562040	hCoV-19/Australia/VIC9886/2020	Oceania / Australia / Victoria	2020-08-25
									EPI_ISL_562806	hCoV-19/Australia/VIC10142/2020	Oceania / Australia / Victoria	2020-08-14
									EPI_ISL_563766	hCoV-19/Australia/VIC13583/2020	Oceania / Australia / Victoria	2020-08-03
									EPI_ISL_564659	hCoV-19/Australia/VIC7790/2020	Oceania / Australia / Victoria	2020-08-02
									EPI_ISL_564928	hCoV-19/Australia/VIC8293/2020	Oceania / Australia / Victoria	2020-08-16
									EPI_ISL_591790	#N/A	#N/A	#N/A
									EPI_ISL_591963	hCoV-19/Australia/VIC12342/2020	Oceania / Australia / Victoria	2020-07-23
									EPI_ISL_592116	hCoV-19/Australia/VIC12940/2020	Oceania / Australia / Victoria	2020-07-30
									EPI_ISL_592729	hCoV-19/Australia/VIC15629/2020	Oceania / Australia / Victoria	2020-08-07
									EPI_ISL_640848	hCoV-19/Australia/VIC16331/2020	Oceania / Australia / Victoria	2020-08-04
									EPI_ISL_641215	hCoV-19/Australia/VIC16111/2020	Oceania / Australia / Victoria	2020-08-10
									EPI_ISL_663799	hCoV-19/Australia/VIC17218/2020	Oceania / Australia / Victoria	2020-08-15
									EPI_ISL_513911	hCoV-19/Australia/SA0481/2020	Oceania / Australia / South Australia	2020-08-05
									EPI_ISL_562880	hCoV-19/Australia/VIC10343/2020	Oceania / Australia / Victoria	2020-07-27
									EPI_ISL_592135	hCoV-19/Australia/VIC12982/2020	Oceania / Australia / Victoria	2020-08-01
									EPI_ISL_640375	hCoV-19/Australia/VIC16231/2020	Oceania / Australia / Victoria	2020-08-11
									EPI_ISL_663552	hCoV-19/Australia/VIC16725/2020	Oceania / Australia / Victoria	2020-08-07
									EPI_ISL_518276	hCoV-19/Australia/VIC6288/2020	Oceania / Australia / Victoria	2020-07-22
									EPI_ISL_663308	hCoV-19/Australia/VIC17054/2020	Oceania / Australia / Victoria	2020-08-02
									EPI_ISL_518333	hCoV-19/Australia/VIC6353/2020	Oceania / Australia / Victoria	2020-07-21
									EPI_ISL_518373	hCoV-19/Australia/VIC5544/2020	Oceania / Australia / Victoria	2020-07-20
									EPI_ISL_518531	hCoV-19/Australia/VIC5730/2020	Oceania / Australia / Victoria	2020-07-19
									EPI_ISL_518551	hCoV-19/Australia/VIC5753/2020	Oceania / Australia / Victoria	2020-07-20
									EPI_ISL_561680	hCoV-19/Australia/VIC9002/2020	Oceania / Australia / Victoria	2020-07-30
									EPI_ISL_562015	hCoV-19/Australia/VIC11685/2020	Oceania / Australia / Victoria	2020-07-22
									EPI_ISL_562298	hCoV-19/Australia/VIC8149/2020	Oceania / Australia / Victoria	2020-08-05
									EPI_ISL_663577	hCoV-19/Australia/VIC16780/2020	Oceania / Australia / Victoria	2020-08-10
									EPI_ISL_518727	hCoV-19/Australia/VIC5951/2020	Oceania / Australia / Victoria	2020-07-21
									EPI_ISL_518757	hCoV-19/Australia/VIC5982/2020	Oceania / Australia / Victoria	2020-07-21
									EPI_ISL_519355	hCoV-19/Australia/VIC3962/2020	Oceania / Australia / Victoria	2020-07-15
									EPI_ISL_519548	hCoV-19/Australia/VIC4220/2020	Oceania / Australia / Victoria	2020-07-18
									EPI_ISL_519941	hCoV-19/Australia/VIC5138/2020	Oceania / Australia / Victoria	2020-07-18
									EPI_ISL_520082	hCoV-19/Australia/VIC5319/2020	Oceania / Australia / Victoria	2020-07-19
									EPI_ISL_521410	hCoV-19/Australia/VIC6653/2020	Oceania / Australia / Victoria	2020-07-18
									EPI_ISL_521411	hCoV-19/Australia/VIC6654/2020	Oceania / Australia / Victoria	2020-07-18
									EPI_ISL_561889	hCoV-19/Australia/VIC11720/2020	Oceania / Australia / Victoria	2020-07-25
									EPI_ISL_562267	hCoV-19/Australia/VIC7130/2020	Oceania / Australia / Victoria	2020-07-28
									EPI_ISL_563431	hCoV-19/Australia/VIC11611/2020	Oceania / Australia / Victoria	2020-07-25
									EPI_ISL_564392	hCoV-19/Australia/VIC7415/2020	Oceania / Australia / Victoria	2020-07-31
									EPI_ISL_565042	hCoV-19/Australia/VIC8477/2020	Oceania / Australia / Victoria	2020-07-28
									EPI_ISL_565165	hCoV-19/Australia/VIC8738/2020	Oceania / Australia / Victoria	2020-07-27
									EPI_ISL_591575	hCoV-19/Australia/VIC11758/2020	Oceania / Australia / Victoria	2020-07-24
									EPI_ISL_591918	hCoV-19/Australia/VIC12120/2020	Oceania / Australia / Victoria	2020-07-26
									EPI_ISL_663512	hCoV-19/Australia/VIC17600/2020	Oceania / Australia / Victoria	2020-07-20
									EPI_ISL_591707	hCoV-19/Australia/VIC12144/2020	Oceania / Australia / Victoria	2020-07-28
									EPI_ISL_592559	hCoV-19/Australia/VIC15563/2020	Oceania / Australia / Victoria	2020-07-31
									EPI_ISL_663317	hCoV-19/Australia/VIC17579/2020	Oceania / Australia / Victoria	2020-07-24
									EPI_ISL_519716	hCoV-19/Australia/VIC4420/2020	Oceania / Australia / Victoria	2020-07-16
									EPI_ISL_519728	hCoV-19/Australia/VIC4432/2020	Oceania / Australia / Victoria	2020-07-17
									EPI_ISL_520021	hCoV-19/Australia/VIC5256/2020	Oceania / Australia / Victoria	2020-07-19
									EPI_ISL_521302	hCoV-19/Australia/VIC6532/2020	Oceania / Australia / Victoria	2020-07-22
									EPI_ISL_521613	hCoV-19/Australia/VIC2779/2020	Oceania / Australia / Victoria	2020-07-06
									EPI_ISL_562036	hCoV-19/Australia/VIC8154/2020	Oceania / Australia / Victoria	2020-08-06
									EPI_ISL_563023	#N/A	#N/A	#N/A
									EPI_ISL_563787	hCoV-19/Australia/VIC13619/2020	Oceania / Australia / Victoria	2020-08-02
									EPI_ISL_592703	hCoV-19/Australia/VIC14773/2020	Oceania / Australia / Victoria	2020-08-17
									EPI_ISL_779538	hCoV-19/Australia/VIC17891/2020	Oceania / Australia / Victoria	2020-08-28
									EPI_ISL_640474	hCoV-19/Australia/VIC16567/2020	Oceania / Australia / Victoria	2020-08-10
									EPI_ISL_521735	hCoV-19/Australia/VIC2904/2020	Oceania / Australia / Victoria	2020-07-08
									EPI_ISL_561555	hCoV-19/Australia/VIC11433/2020	Oceania / Australia / Victoria	2020-07-27
									EPI_ISL_561632	hCoV-19/Australia/VIC10262/2020	Oceania / Australia / Victoria	2020-08-26
									EPI_ISL_561637	hCoV-19/Australia/VIC11527/2020	Oceania / Australia / Victoria	2020-08-31
									EPI_ISL_561670	hCoV-19/Australia/VIC14016/2020	Oceania / Australia / Victoria	2020-07-24
									EPI_ISL_592382	hCoV-19/Australia/VIC14195/2020	Oceania / Australia / Victoria	2020-08-01
									EPI_ISL_663481	hCoV-19/Australia/VIC17344/2020	Oceania / Australia / Victoria	2020-08-17
									EPI_ISL_561732	hCoV-19/Australia/VIC9869/2020	Oceania / Australia / Victoria	2020-08-13
									EPI_ISL_564921	hCoV-19/Australia/VIC8255/2020	Oceania / Australia / Victoria	2020-08-19
									EPI_ISL_564978	hCoV-19/Australia/VIC8389/2020	Oceania / Australia / Victoria	2020-08-10
									EPI_ISL_663876	hCoV-19/Australia/VIC17411/2020	Oceania / Australia / Victoria	2020-08-15
									EPI_ISL_592582	hCoV-19/Australia/VIC14817/2020	Oceania / Australia / Victoria	2020-08-31
									EPI_ISL_593088	hCoV-19/Australia/VIC14977/2020	Oceania / Australia / Victoria	2020-08-16
									EPI_ISL_663999	hCoV-19/Australia/VIC17692/2020	Oceania / Australia / Victoria	2020-08-24
									EPI_ISL_779544	hCoV-19/Australia/VIC17898/2020	Oceania / Australia / Victoria	2020-08-20
									EPI_ISL_663649	hCoV-19/Australia/VIC16939/2020	Oceania / Australia / Victoria	2020-08-06
									EPI_ISL_779505	hCoV-19/Australia/VIC17856/2020	Oceania / Australia / Victoria	2020-08-29
									EPI_ISL_561846	hCoV-19/Australia/VIC7606/2020	Oceania / Australia / Victoria	2020-07-24
									EPI_ISL_561976	hCoV-19/Australia/VIC9481/2020	Oceania / Australia / Victoria	2020-08-18
									EPI_ISL_562020	hCoV-19/Australia/VIC11742/2020	Oceania / Australia / Victoria	2020-07-23
									EPI_ISL_562021	hCoV-19/Australia/VIC12011/2020	Oceania / Australia / Victoria	2020-09-06
									EPI_ISL_562114	hCoV-19/Australia/VIC8540/2020	Oceania / Australia / Victoria	2020-08-18
									EPI_ISL_562353	hCoV-19/Australia/VIC9672/2020	Oceania / Australia / Victoria	2020-08-16
									EPI_ISL_562597	hCoV-19/Australia/VIC10131/2020	Oceania / Australia / Victoria	2020-08-26
									EPI_ISL_591795	hCoV-19/Australia/VIC14134/2020	Oceania / Australia / Victoria	2020-09-09
									EPI_ISL_562678	hCoV-19/Australia/VIC9448/2020	Oceania / Australia / Victoria	2020-08-16
									EPI_ISL_565529	hCoV-19/Australia/VIC9376/2020	Oceania / Australia / Victoria	2020-08-17
									EPI_ISL_592993	hCoV-19/Australia/VIC14775/2020	Oceania / Australia / Victoria	2020-08-17
									EPI_ISL_562799	hCoV-19/Australia/VIC10125/2020	Oceania / Australia / Victoria	2020-08-29
									EPI_ISL_562867	hCoV-19/Australia/VIC10318/2020	Oceania / Australia / Victoria	2020-07-27
									EPI_ISL_562922	hCoV-19/Australia/VIC10466/2020	Oceania / Australia / Victoria	2020-07-21
									EPI_ISL_565822	hCoV-19/Australia/VIC9979/2020	Oceania / Australia / Victoria	2020-07-23
									EPI_ISL_563305	hCoV-19/Australia/VIC11228/2020	Oceania / Australia / Victoria	2020-08-27
									EPI_ISL_563468	hCoV-19/Australia/VIC11710/2020	Oceania / Australia / Victoria	2020-07-22
									EPI_ISL_563542	hCoV-19/Australia/VIC12223/2020	Oceania / Australia / Victoria	2020-07-25
									EPI_ISL_563645	hCoV-19/Australia/VIC13238/2020	Oceania / Australia / Victoria	2020-07-27
									EPI_ISL_563665	hCoV-19/Australia/VIC13313/2020	Oceania / Australia / Victoria	2020-07-30
									EPI_ISL_563675	hCoV-19/Australia/VIC13327/2020	Oceania / Australia / Victoria	2020-08-09
									EPI_ISL_563690	hCoV-19/Australia/VIC13354/2020	Oceania / Australia / Victoria	2020-07-29
									EPI_ISL_591551	hCoV-19/Australia/VIC14178/2020	Oceania / Australia / Victoria	2020-07-29
									EPI_ISL_640863	hCoV-19/Australia/VIC12800/2020	Oceania / Australia / Victoria	2020-07-29
									EPI_ISL_563779	hCoV-19/Australia/VIC13603/2020	Oceania / Australia / Victoria	2020-08-16
									EPI_ISL_564027	hCoV-19/Australia/VIC6748/2020	Oceania / Australia / Victoria	2020-07-25
									EPI_ISL_564171	hCoV-19/Australia/VIC6974/2020	Oceania / Australia / Victoria	2020-08-02
									EPI_ISL_564305	hCoV-19/Australia/VIC7238/2020	Oceania / Australia / Victoria	2020-07-23
									EPI_ISL_564749	hCoV-19/Australia/VIC7927/2020	Oceania / Australia / Victoria	2020-08-06
									EPI_ISL_564829	hCoV-19/Australia/VIC8067/2020	Oceania / Australia / Victoria	2020-08-18
									EPI_ISL_564877	hCoV-19/Australia/VIC8159/2020	Oceania / Australia / Victoria	2020-08-06
									EPI_ISL_564922	hCoV-19/Australia/VIC8261/2020	Oceania / Australia / Victoria	2020-08-20
									EPI_ISL_564980	hCoV-19/Australia/VIC8392/2020	Oceania / Australia / Victoria	2020-08-12
									EPI_ISL_564982	hCoV-19/Australia/VIC8394/2020	Oceania / Australia / Victoria	2020-08-12
									EPI_ISL_564999	hCoV-19/Australia/VIC8419/2020	Oceania / Australia / Victoria	2020-07-27
									EPI_ISL_565021	hCoV-19/Australia/VIC8449/2020	Oceania / Australia / Victoria	2020-07-28
									EPI_ISL_565037	hCoV-19/Australia/VIC8470/2020	Oceania / Australia / Victoria	2020-07-27
									EPI_ISL_565113	hCoV-19/Australia/VIC8622/2020	Oceania / Australia / Victoria	2020-07-30
									EPI_ISL_565601	hCoV-19/Australia/VIC9558/2020	Oceania / Australia / Victoria	2020-08-13
									EPI_ISL_565604	hCoV-19/Australia/VIC9564/2020	Oceania / Australia / Victoria	2020-08-06
									EPI_ISL_565676	hCoV-19/Australia/VIC9726/2020	Oceania / Australia / Victoria	2020-08-24
									EPI_ISL_565712	hCoV-19/Australia/VIC9783/2020	Oceania / Australia / Victoria	2020-07-28
									EPI_ISL_565762	hCoV-19/Australia/VIC9881/2020	Oceania / Australia / Victoria	2020-08-26
									EPI_ISL_565801	hCoV-19/Australia/VIC9955/2020	Oceania / Australia / Victoria	2020-07-23
									EPI_ISL_565820	hCoV-19/Australia/VIC9977/2020	Oceania / Australia / Victoria	2020-07-23
									EPI_ISL_591699	hCoV-19/Australia/VIC12812/2020	Oceania / Australia / Victoria	2020-07-28
									EPI_ISL_591701	hCoV-19/Australia/VIC12188/2020	Oceania / Australia / Victoria	2020-07-26
									EPI_ISL_591879	hCoV-19/Australia/VIC11872/2020	Oceania / Australia / Victoria	2020-08-04
									EPI_ISL_591901	hCoV-19/Australia/VIC11950/2020	Oceania / Australia / Victoria	2020-08-12
									EPI_ISL_592165	hCoV-19/Australia/VIC13050/2020	Oceania / Australia / Victoria	2020-07-25
									EPI_ISL_592388	hCoV-19/Australia/VIC14206/2020	Oceania / Australia / Victoria	2020-08-04
									EPI_ISL_592419	hCoV-19/Australia/VIC14254/2020	Oceania / Australia / Victoria	2020-08-04
									EPI_ISL_592521	hCoV-19/Australia/VIC14494/2020	Oceania / Australia / Victoria	2020-08-12
									EPI_ISL_592588	hCoV-19/Australia/VIC15582/2020	Oceania / Australia / Victoria	2020-09-29
									EPI_ISL_592687	#N/A	#N/A	#N/A
									EPI_ISL_592800	hCoV-19/Australia/VIC14949/2020	Oceania / Australia / Victoria	2020-08-17
									EPI_ISL_592923	hCoV-19/Australia/VIC14627/2020	Oceania / Australia / Victoria	2020-08-04
									EPI_ISL_593275	hCoV-19/Australia/VIC15384/2020	Oceania / Australia / Victoria	2020-08-04
									EPI_ISL_593282	hCoV-19/Australia/VIC15394/2020	Oceania / Australia / Victoria	2020-08-05
									EPI_ISL_593304	hCoV-19/Australia/VIC15437/2020	Oceania / Australia / Victoria	2020-08-04
									EPI_ISL_593312	hCoV-19/Australia/VIC15457/2020	Oceania / Australia / Victoria	2020-08-01
									EPI_ISL_640426	hCoV-19/Australia/VIC16352/2020	Oceania / Australia / Victoria	2020-08-03
									EPI_ISL_640549	hCoV-19/Australia/VIC12153/2020	Oceania / Australia / Victoria	2020-07-25
									EPI_ISL_640609	hCoV-19/Australia/VIC12286/2020	Oceania / Australia / Victoria	2020-08-12
									EPI_ISL_640635	hCoV-19/Australia/VIC12147/2020	Oceania / Australia / Victoria	2020-07-25
									EPI_ISL_640712	hCoV-19/Australia/VIC12394/2020	Oceania / Australia / Victoria	2020-07-30
									EPI_ISL_640835	hCoV-19/Australia/VIC11599/2020	Oceania / Australia / Victoria	2020-07-18
									EPI_ISL_641070	hCoV-19/Australia/VIC16020/2020	Oceania / Australia / Victoria	2020-08-03
									EPI_ISL_641124	hCoV-19/Australia/VIC16634/2020	Oceania / Australia / Victoria	2020-08-08
									EPI_ISL_641127	hCoV-19/Australia/VIC13170/2020	Oceania / Australia / Victoria	2020-08-17
									EPI_ISL_641160	hCoV-19/Australia/VIC12139/2020	Oceania / Australia / Victoria	2020-07-25
									EPI_ISL_641257	hCoV-19/Australia/VIC16309/2020	Oceania / Australia / Victoria	2020-08-04
									EPI_ISL_641279	hCoV-19/Australia/VIC15966/2020	Oceania / Australia / Victoria	2020-08-01
									EPI_ISL_641297	hCoV-19/Australia/VIC12892/2020	Oceania / Australia / Victoria	2020-08-02
									EPI_ISL_663309	hCoV-19/Australia/VIC17612/2020	Oceania / Australia / Victoria	2020-08-22
									EPI_ISL_663320	hCoV-19/Australia/VIC16721/2020	Oceania / Australia / Victoria	2020-08-07
									EPI_ISL_663371	hCoV-19/Australia/VIC16931/2020	Oceania / Australia / Victoria	2020-08-06
									EPI_ISL_663390	hCoV-19/Australia/VIC17424/2020	Oceania / Australia / Victoria	2020-08-06
									EPI_ISL_663645	hCoV-19/Australia/VIC16932/2020	Oceania / Australia / Victoria	2020-08-06
									EPI_ISL_663704	hCoV-19/Australia/VIC17048/2020	Oceania / Australia / Victoria	2020-07-31
									EPI_ISL_663719	hCoV-19/Australia/VIC17078/2020	Oceania / Australia / Victoria	2020-08-14
									EPI_ISL_663740	hCoV-19/Australia/VIC17116/2020	Oceania / Australia / Victoria	2020-08-14
									EPI_ISL_663824	hCoV-19/Australia/VIC17297/2020	Oceania / Australia / Victoria	2020-07-26
									EPI_ISL_663829	hCoV-19/Australia/VIC17304/2020	Oceania / Australia / Victoria	2020-07-24
									EPI_ISL_663834	hCoV-19/Australia/VIC17311/2020	Oceania / Australia / Victoria	2020-07-24
									EPI_ISL_663843	hCoV-19/Australia/VIC17330/2020	Oceania / Australia / Victoria	2020-07-27
									EPI_ISL_663844	hCoV-19/Australia/VIC17331/2020	Oceania / Australia / Victoria	2020-07-24
									EPI_ISL_663863	hCoV-19/Australia/VIC17374/2020	Oceania / Australia / Victoria	2020-08-15
									EPI_ISL_663927	hCoV-19/Australia/VIC17569/2020	Oceania / Australia / Victoria	2020-07-25
									EPI_ISL_664013	hCoV-19/Australia/VIC17724/2020	Oceania / Australia / Victoria	2020-08-06
									EPI_ISL_779430	hCoV-19/Australia/VIC17759/2020	Oceania / Australia / Victoria	2020-08-08
									EPI_ISL_779485	hCoV-19/Australia/VIC17832/2020	Oceania / Australia / Victoria	2020-08-31
									EPI_ISL_593178	hCoV-19/Australia/VIC15187/2020	Oceania / Australia / Victoria	2020-08-25
									EPI_ISL_663342	hCoV-19/Australia/VIC17388/2020	Oceania / Australia / Victoria	2020-08-21
								050	EPI_ISL_663442	hCoV-19/Australia/VIC17487/2020	Oceania / Australia / Victoria	2020-08-21
								064	EPI_ISL_663446	hCoV-19/Australia/VIC17492/2020	Oceania / Australia / Victoria	2020-08-26
									EPI_ISL_1033130	hCoV-19/Australia/VIC17345/2020	Oceania / Australia / Victoria	1905-07-12
									EPI_ISL_561656	hCoV-19/Australia/VIC11556/2020	Oceania / Australia / Victoria	2020-08-26
									EPI_ISL_561693	hCoV-19/Australia/VIC10568/2020	Oceania / Australia / Victoria	2020-09-07
									EPI_ISL_592136	hCoV-19/Australia/VIC12986/2020	Oceania / Australia / Victoria	2020-08-04
									EPI_ISL_593241	hCoV-19/Australia/VIC15299/2020	Oceania / Australia / Victoria	2020-09-13
									EPI_ISL_640413	hCoV-19/Australia/VIC16347/2020	Oceania / Australia / Victoria	2020-08-04
									EPI_ISL_663334	hCoV-19/Australia/VIC17369/2020	Oceania / Australia / Victoria	2020-08-15
									EPI_ISL_663396	hCoV-19/Australia/VIC17406/2020	Oceania / Australia / Victoria	2020-08-20
									EPI_ISL_562462	hCoV-19/Australia/VIC10445/2020	Oceania / Australia / Victoria	2020-08-19
									EPI_ISL_565094	hCoV-19/Australia/VIC8566/2020	Oceania / Australia / Victoria	2020-08-17
									EPI_ISL_565457	hCoV-19/Australia/VIC9235/2020	Oceania / Australia / Victoria	2020-08-19
									EPI_ISL_663990	hCoV-19/Australia/VIC17672/2020	Oceania / Australia / Victoria	2020-08-13
									EPI_ISL_562838	hCoV-19/Australia/VIC10244/2020	Oceania / Australia / Victoria	2020-08-14
									EPI_ISL_563137	hCoV-19/Australia/VIC10883/2020	Oceania / Australia / Victoria	2020-08-16
									EPI_ISL_563417	hCoV-19/Australia/VIC11573/2020	Oceania / Australia / Victoria	2020-08-28
									EPI_ISL_563803	hCoV-19/Australia/VIC13669/2020	Oceania / Australia / Victoria	2020-08-29
									EPI_ISL_565453	hCoV-19/Australia/VIC9225/2020	Oceania / Australia / Victoria	2020-08-20
									EPI_ISL_592325	hCoV-19/Australia/VIC13812/2020	Oceania / Australia / Victoria	2020-08-28
									EPI_ISL_592330	hCoV-19/Australia/VIC13840/2020	Oceania / Australia / Victoria	2020-08-28
									EPI_ISL_779425	hCoV-19/Australia/VIC17752/2020	Oceania / Australia / Victoria	2020-08-22
									EPI_ISL_564961	hCoV-19/Australia/VIC8352/2020	Oceania / Australia / Victoria	2020-08-11
									EPI_ISL_592436	hCoV-19/Australia/VIC14287/2020	Oceania / Australia / Victoria	2020-08-03
									EPI_ISL_564967	hCoV-19/Australia/VIC8366/2020	Oceania / Australia / Victoria	2020-08-14
									EPI_ISL_663851	hCoV-19/Australia/VIC17341/2020	Oceania / Australia / Victoria	2020-08-17
									EPI_ISL_565095	hCoV-19/Australia/VIC8568/2020	Oceania / Australia / Victoria	2020-08-17
									EPI_ISL_565749	hCoV-19/Australia/VIC9865/2020	Oceania / Australia / Victoria	2020-08-13
									EPI_ISL_592202	hCoV-19/Australia/VIC13175/2020	Oceania / Australia / Victoria	2020-07-28
									EPI_ISL_592603	hCoV-19/Australia/VIC15212/2020	Oceania / Australia / Victoria	2020-08-03
									EPI_ISL_592973	hCoV-19/Australia/VIC14729/2020	Oceania / Australia / Victoria	2020-08-23
									EPI_ISL_593672	hCoV-19/Australia/NSW1063/2020	Oceania / Australia / New South Wales	2020-07-30
									EPI_ISL_641069	hCoV-19/Australia/VIC16154/2020	Oceania / Australia / Victoria	2020-08-06
									EPI_ISL_641147	hCoV-19/Australia/VIC12150/2020	Oceania / Australia / Victoria	2020-08-10
									EPI_ISL_663447	hCoV-19/Australia/VIC17456/2020	Oceania / Australia / Victoria	2020-08-19
									EPI_ISL_663451	hCoV-19/Australia/VIC16864/2020	Oceania / Australia / Victoria	2020-08-06
									EPI_ISL_522170	hCoV-19/Australia/VIC2464/2020	Oceania / Australia / Victoria	2020-06-26
									EPI_ISL_522222	hCoV-19/Australia/VIC2529/2020	Oceania / Australia / Victoria	2020-06-30
									EPI_ISL_518176	hCoV-19/Australia/VIC6170/2020	Oceania / Australia / Victoria	2020-07-22
									EPI_ISL_518239	hCoV-19/Australia/VIC6246/2020	Oceania / Australia / Victoria	2020-07-20
									EPI_ISL_518454	hCoV-19/Australia/VIC5643/2020	Oceania / Australia / Victoria	2020-07-16
									EPI_ISL_518455	hCoV-19/Australia/VIC5644/2020	Oceania / Australia / Victoria	2020-07-16
									EPI_ISL_518697	hCoV-19/Australia/VIC5918/2020	Oceania / Australia / Victoria	2020-07-21
									EPI_ISL_518699	hCoV-19/Australia/VIC5920/2020	Oceania / Australia / Victoria	2020-07-21
									EPI_ISL_518705	hCoV-19/Australia/VIC5926/2020	Oceania / Australia / Victoria	2020-07-21
									EPI_ISL_518984	hCoV-19/Australia/VIC4583/2020	Oceania / Australia / Victoria	2020-07-12
									EPI_ISL_519706	hCoV-19/Australia/VIC4410/2020	Oceania / Australia / Victoria	2020-07-14
									EPI_ISL_519707	hCoV-19/Australia/VIC4411/2020	Oceania / Australia / Victoria	2020-07-14
									EPI_ISL_519708	hCoV-19/Australia/VIC4412/2020	Oceania / Australia / Victoria	2020-07-14
									EPI_ISL_520195	hCoV-19/Australia/VIC5444/2020	Oceania / Australia / Victoria	2020-07-15
									EPI_ISL_520206	hCoV-19/Australia/VIC5456/2020	Oceania / Australia / Victoria	2020-07-15
									EPI_ISL_520243	hCoV-19/Australia/VIC5497/2020	Oceania / Australia / Victoria	2020-07-21
									EPI_ISL_520334	hCoV-19/Australia/VIC3588/2020	Oceania / Australia / Victoria	2020-07-09
									EPI_ISL_520550	hCoV-19/Australia/VIC3837/2020	Oceania / Australia / Victoria	2020-07-10
									EPI_ISL_520750	hCoV-19/Australia/VIC3037/2020	Oceania / Australia / Victoria	2020-07-03
									EPI_ISL_520818	hCoV-19/Australia/VIC3111/2020	Oceania / Australia / Victoria	2020-07-06
									EPI_ISL_520972	hCoV-19/Australia/VIC3293/2020	Oceania / Australia / Victoria	2020-07-07
									EPI_ISL_520975	hCoV-19/Australia/VIC3296/2020	Oceania / Australia / Victoria	2020-07-07
									EPI_ISL_521008	hCoV-19/Australia/VIC3329/2020	Oceania / Australia / Victoria	2020-07-07
									EPI_ISL_521331	hCoV-19/Australia/VIC6565/2020	Oceania / Australia / Victoria	2020-07-17
									EPI_ISL_521472	hCoV-19/Australia/VIC2626/2020	Oceania / Australia / Victoria	2020-06-30
									EPI_ISL_521497	hCoV-19/Australia/VIC2651/2020	Oceania / Australia / Victoria	2020-07-01
									EPI_ISL_521526	hCoV-19/Australia/VIC2685/2020	Oceania / Australia / Victoria	2020-07-02
									EPI_ISL_521560	hCoV-19/Australia/VIC2723/2020	Oceania / Australia / Victoria	2020-07-04
									EPI_ISL_521731	hCoV-19/Australia/VIC2900/2020	Oceania / Australia / Victoria	2020-07-08
									EPI_ISL_521741	hCoV-19/Australia/VIC2910/2020	Oceania / Australia / Victoria	2020-07-07
									EPI_ISL_521975	hCoV-19/Australia/VIC2242/2020	Oceania / Australia / Victoria	2020-06-24
									EPI_ISL_522008	hCoV-19/Australia/VIC2286/2020	Oceania / Australia / Victoria	2020-06-27
									EPI_ISL_522022	hCoV-19/Australia/VIC2301/2020	Oceania / Australia / Victoria	2020-06-25
									EPI_ISL_522058	hCoV-19/Australia/VIC2337/2020	Oceania / Australia / Victoria	2020-06-24
									EPI_ISL_522104	hCoV-19/Australia/VIC2386/2020	Oceania / Australia / Victoria	2020-06-26
									EPI_ISL_522128	hCoV-19/Australia/VIC2417/2020	Oceania / Australia / Victoria	2020-06-29
									EPI_ISL_522164	hCoV-19/Australia/VIC2458/2020	Oceania / Australia / Victoria	2020-06-26
									EPI_ISL_522169	hCoV-19/Australia/VIC2463/2020	Oceania / Australia / Victoria	2020-06-26
									EPI_ISL_522185	hCoV-19/Australia/VIC2483/2020	Oceania / Australia / Victoria	2020-06-28
									EPI_ISL_522216	hCoV-19/Australia/VIC2522/2020	Oceania / Australia / Victoria	2020-06-29
									EPI_ISL_562115	hCoV-19/Australia/VIC8667/2020	Oceania / Australia / Victoria	2020-07-23
									EPI_ISL_562213	hCoV-19/Australia/VIC8792/2020	Oceania / Australia / Victoria	2020-07-31
									EPI_ISL_562754	hCoV-19/Australia/VIC6709/2020	Oceania / Australia / Victoria	2020-07-22
									EPI_ISL_564132	hCoV-19/Australia/VIC6911/2020	Oceania / Australia / Victoria	2020-07-21
									EPI_ISL_564369	hCoV-19/Australia/VIC7380/2020	Oceania / Australia / Victoria	2020-07-28
									EPI_ISL_564879	hCoV-19/Australia/VIC8161/2020	Oceania / Australia / Victoria	2020-08-14
									EPI_ISL_565044	hCoV-19/Australia/VIC8479/2020	Oceania / Australia / Victoria	2020-07-27
									EPI_ISL_565136	hCoV-19/Australia/VIC8668/2020	Oceania / Australia / Victoria	2020-07-23
									EPI_ISL_591990	hCoV-19/Australia/VIC12443/2020	Oceania / Australia / Victoria	2020-07-26
									EPI_ISL_592052	hCoV-19/Australia/VIC12672/2020	Oceania / Australia / Victoria	2020-07-25
									EPI_ISL_592952	hCoV-19/Australia/VIC14685/2020	Oceania / Australia / Victoria	2020-07-28
									EPI_ISL_640576	hCoV-19/Australia/VIC12363/2020	Oceania / Australia / Victoria	2020-08-03
									EPI_ISL_640785	hCoV-19/Australia/VIC12570/2020	Oceania / Australia / Victoria	2020-07-29
									EPI_ISL_663302	hCoV-19/Australia/VIC17674/2020	Oceania / Australia / Victoria	2020-08-13
								004	EPI_ISL_521626	hCoV-19/Australia/VIC2793/2020	Oceania / Australia / Victoria	2020-07-04
									EPI_ISL_521717	hCoV-19/Australia/VIC2886/2020	Oceania / Australia / Victoria	2020-07-07
									EPI_ISL_1055299	hCoV-19/Australia/VIC11508/2020	Oceania / Australia / Victoria	2020-09-01
									EPI_ISL_1055325	hCoV-19/Australia/VIC7868/2020	Oceania / Australia / Victoria	2020-07-27
									EPI_ISL_1061400	hCoV-19/Australia/VIC13634/2020	Oceania / Australia / Victoria	2020-08-03
									EPI_ISL_518418	hCoV-19/Australia/VIC5603/2020	Oceania / Australia / Victoria	2020-07-22
									EPI_ISL_518422	hCoV-19/Australia/VIC5607/2020	Oceania / Australia / Victoria	2020-07-20
									EPI_ISL_518745	hCoV-19/Australia/VIC5970/2020	Oceania / Australia / Victoria	2020-07-20
									EPI_ISL_592048	hCoV-19/Australia/VIC12660/2020	Oceania / Australia / Victoria	2020-07-27
									EPI_ISL_519527	hCoV-19/Australia/VIC4199/2020	Oceania / Australia / Victoria	2020-07-15
									EPI_ISL_530254	hCoV-19/Australia/QLD994/2020	Oceania / Australia / Queensland	2020-08-02
									EPI_ISL_530280	hCoV-19/Australia/QLD1027/2020	Oceania / Australia / Queensland	2020-08-01
									EPI_ISL_561493	hCoV-19/Australia/VIC13628/2020	Oceania / Australia / Victoria	2020-08-03
									EPI_ISL_561512	hCoV-19/Australia/VIC7245/2020	Oceania / Australia / Victoria	2020-07-23
									EPI_ISL_561783	hCoV-19/Australia/VIC9016/2020	Oceania / Australia / Victoria	2020-07-31
									EPI_ISL_561786	hCoV-19/Australia/VIC8200/2020	Oceania / Australia / Victoria	2020-08-11
									EPI_ISL_561883	hCoV-19/Australia/VIC12243/2020	Oceania / Australia / Victoria	2020-07-21
									EPI_ISL_562051	hCoV-19/Australia/VIC7167/2020	Oceania / Australia / Victoria	2020-08-03
									EPI_ISL_562203	hCoV-19/Australia/VIC11523/2020	Oceania / Australia / Victoria	2020-08-12
									EPI_ISL_563199	hCoV-19/Australia/VIC11014/2020	Oceania / Australia / Victoria	2020-07-30
									EPI_ISL_563620	hCoV-19/Australia/VIC13108/2020	Oceania / Australia / Victoria	2020-07-28
									EPI_ISL_563785	hCoV-19/Australia/VIC13613/2020	Oceania / Australia / Victoria	2020-08-01
									EPI_ISL_564052	hCoV-19/Australia/VIC6782/2020	Oceania / Australia / Victoria	2020-07-30
									EPI_ISL_564257	hCoV-19/Australia/VIC7163/2020	Oceania / Australia / Victoria	2020-08-03
									EPI_ISL_564584	hCoV-19/Australia/VIC7695/2020	Oceania / Australia / Victoria	2020-08-02
									EPI_ISL_592176	hCoV-19/Australia/VIC13070/2020	Oceania / Australia / Victoria	2020-08-04
									EPI_ISL_663756	hCoV-19/Australia/VIC17137/2020	Oceania / Australia / Victoria	2020-08-07
									EPI_ISL_564301	hCoV-19/Australia/VIC7234/2020	Oceania / Australia / Victoria	2020-07-26
									EPI_ISL_564338	hCoV-19/Australia/VIC7309/2020	Oceania / Australia / Victoria	2020-07-26
									EPI_ISL_564544	hCoV-19/Australia/VIC7639/2020	Oceania / Australia / Victoria	2020-08-07
									EPI_ISL_564559	hCoV-19/Australia/VIC7659/2020	Oceania / Australia / Victoria	2020-08-08
									EPI_ISL_564577	hCoV-19/Australia/VIC7687/2020	Oceania / Australia / Victoria	2020-07-31
									EPI_ISL_564579	hCoV-19/Australia/VIC7690/2020	Oceania / Australia / Victoria	2020-08-02
									EPI_ISL_564606	hCoV-19/Australia/VIC7723/2020	Oceania / Australia / Victoria	2020-08-02
									EPI_ISL_564611	hCoV-19/Australia/VIC7728/2020	Oceania / Australia / Victoria	2020-08-03
									EPI_ISL_564614	hCoV-19/Australia/VIC7733/2020	Oceania / Australia / Victoria	2020-08-06
									EPI_ISL_564615	hCoV-19/Australia/VIC7734/2020	Oceania / Australia / Victoria	2020-08-05
									EPI_ISL_564709	hCoV-19/Australia/VIC7859/2020	Oceania / Australia / Victoria	2020-07-27
									EPI_ISL_564908	hCoV-19/Australia/VIC8222/2020	Oceania / Australia / Victoria	2020-08-11
									EPI_ISL_564981	hCoV-19/Australia/VIC8393/2020	Oceania / Australia / Victoria	2020-08-12
									EPI_ISL_565049	hCoV-19/Australia/VIC8487/2020	Oceania / Australia / Victoria	2020-08-18
									EPI_ISL_565386	hCoV-19/Australia/VIC9085/2020	Oceania / Australia / Victoria	2020-08-20
									EPI_ISL_565400	hCoV-19/Australia/VIC9126/2020	Oceania / Australia / Victoria	2020-08-19
									EPI_ISL_565731	hCoV-19/Australia/VIC9812/2020	Oceania / Australia / Victoria	2020-08-12
									EPI_ISL_565734	hCoV-19/Australia/VIC9824/2020	Oceania / Australia / Victoria	2020-08-15
									EPI_ISL_565737	hCoV-19/Australia/VIC9833/2020	Oceania / Australia / Victoria	2020-08-11
									EPI_ISL_592168	hCoV-19/Australia/VIC13054/2020	Oceania / Australia / Victoria	2020-08-08
									EPI_ISL_592180	hCoV-19/Australia/VIC13078/2020	Oceania / Australia / Victoria	2020-08-07
									EPI_ISL_592182	hCoV-19/Australia/VIC13083/2020	Oceania / Australia / Victoria	2020-08-05
									EPI_ISL_593133	hCoV-19/Australia/VIC15094/2020	Oceania / Australia / Victoria	2020-08-11
									EPI_ISL_593176	hCoV-19/Australia/VIC15185/2020	Oceania / Australia / Victoria	2020-08-13
									EPI_ISL_640654	hCoV-19/Australia/VIC16157/2020	Oceania / Australia / Victoria	2020-08-05
									EPI_ISL_640948	hCoV-19/Australia/VIC13086/2020	Oceania / Australia / Victoria	2020-07-29
									EPI_ISL_640953	hCoV-19/Australia/VIC13117/2020	Oceania / Australia / Victoria	2020-07-29
									EPI_ISL_641212	hCoV-19/Australia/VIC16487/2020	Oceania / Australia / Victoria	2020-08-06
									EPI_ISL_663377	hCoV-19/Australia/VIC17496/2020	Oceania / Australia / Victoria	2020-08-19
									EPI_ISL_663589	hCoV-19/Australia/VIC16826/2020	Oceania / Australia / Victoria	2020-08-12
									EPI_ISL_564163	hCoV-19/Australia/VIC6960/2020	Oceania / Australia / Victoria	2020-07-20
									EPI_ISL_564690	hCoV-19/Australia/VIC7839/2020	Oceania / Australia / Victoria	2020-07-29
									EPI_ISL_518417	hCoV-19/Australia/VIC5602/2020	Oceania / Australia / Victoria	2020-07-19
									EPI_ISL_519259	hCoV-19/Australia/VIC4876/2020	Oceania / Australia / Victoria	2020-07-13
									EPI_ISL_519390	hCoV-19/Australia/VIC4001/2020	Oceania / Australia / Victoria	2020-07-10
									EPI_ISL_519569	hCoV-19/Australia/VIC4241/2020	Oceania / Australia / Victoria	2020-07-16
									EPI_ISL_519823	hCoV-19/Australia/VIC5019/2020	Oceania / Australia / Victoria	2020-07-18
									EPI_ISL_520078	#N/A	#N/A	#N/A
									EPI_ISL_521050	hCoV-19/Australia/VIC3371/2020	Oceania / Australia / Victoria	2020-07-08
									EPI_ISL_521377	hCoV-19/Australia/VIC6615/2020	Oceania / Australia / Victoria	2020-07-19
									EPI_ISL_563105	hCoV-19/Australia/VIC10814/2020	Oceania / Australia / Victoria	2020-07-31
									EPI_ISL_564136	hCoV-19/Australia/VIC6915/2020	Oceania / Australia / Victoria	2020-07-24
									EPI_ISL_564438	hCoV-19/Australia/VIC7481/2020	Oceania / Australia / Victoria	2020-07-24
									EPI_ISL_640552	hCoV-19/Australia/VIC16346/2020	Oceania / Australia / Victoria	2020-08-03
									EPI_ISL_521732	hCoV-19/Australia/VIC2901/2020	Oceania / Australia / Victoria	2020-07-08
									EPI_ISL_521736	hCoV-19/Australia/VIC2905/2020	Oceania / Australia / Victoria	2020-07-07
									EPI_ISL_522076	hCoV-19/Australia/VIC2356/2020	Oceania / Australia / Victoria	2020-06-26
									EPI_ISL_522142	hCoV-19/Australia/VIC2433/2020	Oceania / Australia / Victoria	2020-06-28
									EPI_ISL_522203	hCoV-19/Australia/VIC2508/2020	Oceania / Australia / Victoria	2020-06-29
									EPI_ISL_561405	hCoV-19/Australia/VIC7707/2020	Oceania / Australia / Victoria	2020-08-01
									EPI_ISL_562179	hCoV-19/Australia/VIC7065/2020	Oceania / Australia / Victoria	2020-07-21
									EPI_ISL_563345	hCoV-19/Australia/VIC11364/2020	Oceania / Australia / Victoria	2020-08-02
									EPI_ISL_563709	hCoV-19/Australia/VIC13387/2020	Oceania / Australia / Victoria	2020-08-09
									EPI_ISL_564337	hCoV-19/Australia/VIC7308/2020	Oceania / Australia / Victoria	2020-07-25
									EPI_ISL_564548	hCoV-19/Australia/VIC7644/2020	Oceania / Australia / Victoria	2020-08-06
									EPI_ISL_564574	hCoV-19/Australia/VIC7684/2020	Oceania / Australia / Victoria	2020-07-29
									EPI_ISL_564594	hCoV-19/Australia/VIC7706/2020	Oceania / Australia / Victoria	2020-07-31
									EPI_ISL_564705	hCoV-19/Australia/VIC7854/2020	Oceania / Australia / Victoria	2020-07-28
									EPI_ISL_564714	hCoV-19/Australia/VIC7864/2020	Oceania / Australia / Victoria	2020-07-27
									EPI_ISL_640730	hCoV-19/Australia/VIC12617/2020	Oceania / Australia / Victoria	2020-07-29
									EPI_ISL_564969	hCoV-19/Australia/VIC8368/2020	Oceania / Australia / Victoria	2020-08-12
									EPI_ISL_565244	hCoV-19/Australia/VIC8861/2020	Oceania / Australia / Victoria	2020-07-23
									EPI_ISL_565704	hCoV-19/Australia/VIC9770/2020	Oceania / Australia / Victoria	2020-07-24
									EPI_ISL_565729	hCoV-19/Australia/VIC9808/2020	Oceania / Australia / Victoria	2020-07-02
									EPI_ISL_591739	#N/A	#N/A	#N/A
									EPI_ISL_592673	hCoV-19/Australia/VIC15089/2020	Oceania / Australia / Victoria	2020-08-14
									EPI_ISL_592946	hCoV-19/Australia/VIC14670/2020	Oceania / Australia / Victoria	2020-08-06
									EPI_ISL_640720	hCoV-19/Australia/VIC15919/2020	Oceania / Australia / Victoria	2020-08-01
									EPI_ISL_641251	hCoV-19/Australia/VIC12131/2020	Oceania / Australia / Victoria	2020-07-23
								003	EPI_ISL_521716	hCoV-19/Australia/VIC2885/2020	Oceania / Australia / Victoria	2020-07-07
								047	EPI_ISL_561525	hCoV-19/Australia/VIC8089/2020	Oceania / Australia / Victoria	2020-08-12
									EPI_ISL_561647	hCoV-19/Australia/VIC10972/2020	Oceania / Australia / Victoria	2020-07-30
									EPI_ISL_561712	hCoV-19/Australia/VIC10555/2020	Oceania / Australia / Victoria	2020-08-31
									EPI_ISL_561882	#N/A	#N/A	#N/A
									EPI_ISL_562400	#N/A	#N/A	#N/A
									EPI_ISL_562604	hCoV-19/Australia/VIC10927/2020	Oceania / Australia / Victoria	2020-09-07
									EPI_ISL_562607	hCoV-19/Australia/VIC11027/2020	Oceania / Australia / Victoria	2020-07-30
									EPI_ISL_562609	hCoV-19/Australia/VIC11062/2020	Oceania / Australia / Victoria	2020-09-08
									EPI_ISL_562615	hCoV-19/Australia/VIC12465/2020	Oceania / Australia / Victoria	2020-09-13
									EPI_ISL_562636	hCoV-19/Australia/VIC9994/2020	Oceania / Australia / Victoria	2020-08-24
									EPI_ISL_592824	hCoV-19/Australia/VIC14726/2020	Oceania / Australia / Victoria	2020-08-23
									EPI_ISL_592826	hCoV-19/Australia/VIC14759/2020	Oceania / Australia / Victoria	2020-08-13
									EPI_ISL_592832	hCoV-19/Australia/VIC15824/2020	Oceania / Australia / Victoria	2020-08-07
									EPI_ISL_593231	hCoV-19/Australia/VIC15277/2020	Oceania / Australia / Victoria	2020-09-11
									EPI_ISL_640469	hCoV-19/Australia/VIC12455/2020	Oceania / Australia / Victoria	2020-07-30
									EPI_ISL_640631	hCoV-19/Australia/VIC16158/2020	Oceania / Australia / Victoria	2020-08-10
									EPI_ISL_640768	hCoV-19/Australia/VIC16144/2020	Oceania / Australia / Victoria	2020-08-10
									EPI_ISL_663531	hCoV-19/Australia/VIC16923/2020	Oceania / Australia / Victoria	2020-08-06
									EPI_ISL_663533	hCoV-19/Australia/VIC16925/2020	Oceania / Australia / Victoria	2020-08-06
									EPI_ISL_562614	hCoV-19/Australia/VIC11439/2020	Oceania / Australia / Victoria	2020-08-22
									EPI_ISL_591793	hCoV-19/Australia/VIC12942/2020	Oceania / Australia / Victoria	2020-07-30
									EPI_ISL_591794	hCoV-19/Australia/VIC14064/2020	Oceania / Australia / Victoria	2020-08-22
									EPI_ISL_592831	hCoV-19/Australia/VIC15151/2020	Oceania / Australia / Victoria	2020-08-14
									EPI_ISL_641196	hCoV-19/Australia/VIC11730/2020	Oceania / Australia / Victoria	2020-08-14
									EPI_ISL_854760	hCoV-19/Australia/VIC18105/2020	Oceania / Australia / Victoria	2020-08-21
								057	EPI_ISL_565450	hCoV-19/Australia/VIC9220/2020	Oceania / Australia / Victoria	2020-08-21
									EPI_ISL_1055340	hCoV-19/Australia/VIC8772/2020	Oceania / Australia / Victoria	2020-07-28
									EPI_ISL_518665	hCoV-19/Australia/VIC5882/2020	Oceania / Australia / Victoria	2020-07-21
									EPI_ISL_518960	hCoV-19/Australia/VIC4549/2020	Oceania / Australia / Victoria	2020-07-14
									EPI_ISL_520929	hCoV-19/Australia/VIC3249/2020	Oceania / Australia / Victoria	2020-07-12
									EPI_ISL_522246	hCoV-19/Australia/VIC2566/2020	Oceania / Australia / Victoria	2020-07-04
									EPI_ISL_561431	hCoV-19/Australia/VIC10528/2020	Oceania / Australia / Victoria	2020-09-01
									EPI_ISL_591644	hCoV-19/Australia/VIC14302/2020	Oceania / Australia / Victoria	2020-08-03
									EPI_ISL_561696	hCoV-19/Australia/VIC11532/2020	Oceania / Australia / Victoria	2020-08-01
									EPI_ISL_562318	hCoV-19/Australia/VIC10908/2020	Oceania / Australia / Victoria	2020-09-03
									EPI_ISL_565417	hCoV-19/Australia/VIC9156/2020	Oceania / Australia / Victoria	2020-08-22
									EPI_ISL_640523	hCoV-19/Australia/VIC16254/2020	Oceania / Australia / Victoria	2020-09-08
									EPI_ISL_641053	hCoV-19/Australia/VIC16454/2020	Oceania / Australia / Victoria	2020-09-06
									EPI_ISL_561908	hCoV-19/Australia/VIC9894/2020	Oceania / Australia / Victoria	2020-08-26
									EPI_ISL_562303	hCoV-19/Australia/VIC11428/2020	Oceania / Australia / Victoria	2020-08-21
									EPI_ISL_562847	hCoV-19/Australia/VIC10265/2020	Oceania / Australia / Victoria	2020-08-26
									EPI_ISL_563627	hCoV-19/Australia/VIC13156/2020	Oceania / Australia / Victoria	2020-08-15
									EPI_ISL_563643	hCoV-19/Australia/VIC13227/2020	Oceania / Australia / Victoria	2020-08-15
									EPI_ISL_565672	hCoV-19/Australia/VIC9720/2020	Oceania / Australia / Victoria	2020-08-24
									EPI_ISL_562926	hCoV-19/Australia/VIC10472/2020	Oceania / Australia / Victoria	2020-08-31
									EPI_ISL_563624	hCoV-19/Australia/VIC13140/2020	Oceania / Australia / Victoria	2020-08-14
									EPI_ISL_563633	hCoV-19/Australia/VIC13184/2020	Oceania / Australia / Victoria	2020-08-14
									EPI_ISL_563640	hCoV-19/Australia/VIC13205/2020	Oceania / Australia / Victoria	2020-08-16
									EPI_ISL_641302	hCoV-19/Australia/VIC13200/2020	Oceania / Australia / Victoria	2020-08-17
									EPI_ISL_564524	hCoV-19/Australia/VIC7604/2020	Oceania / Australia / Victoria	2020-07-28
									EPI_ISL_564883	hCoV-19/Australia/VIC8171/2020	Oceania / Australia / Victoria	2020-08-13
									EPI_ISL_592207	hCoV-19/Australia/VIC13206/2020	Oceania / Australia / Victoria	2020-07-31
									EPI_ISL_593391	hCoV-19/Australia/VIC15636/2020	Oceania / Australia / Victoria	2020-08-06
									EPI_ISL_593466	hCoV-19/Australia/VIC15818/2020	Oceania / Australia / Victoria	2020-08-09
									EPI_ISL_640372	#N/A	#N/A	#N/A
									EPI_ISL_640429	hCoV-19/Australia/VIC16575/2020	Oceania / Australia / Victoria	2020-08-10
									EPI_ISL_640584	hCoV-19/Australia/VIC13193/2020	Oceania / Australia / Victoria	2020-08-01
									EPI_ISL_640800	#N/A	#N/A	#N/A
									EPI_ISL_641030	hCoV-19/Australia/VIC13150/2020	Oceania / Australia / Victoria	2020-07-31
									EPI_ISL_641043	hCoV-19/Australia/VIC12485/2020	Oceania / Australia / Victoria	2020-07-30
									EPI_ISL_641175	hCoV-19/Australia/VIC13155/2020	Oceania / Australia / Victoria	2020-07-31
									EPI_ISL_641190	hCoV-19/Australia/VIC13194/2020	Oceania / Australia / Victoria	2020-07-31
									EPI_ISL_641227	hCoV-19/Australia/VIC16147/2020	Oceania / Australia / Victoria	2020-08-10
									EPI_ISL_649149	hCoV-19/Australia/VIC16571/2020	Oceania / Australia / Victoria	2020-08-11
									EPI_ISL_1055265	hCoV-19/Australia/VIC10047/2020	Oceania / Australia / Victoria	2020-08-23
									EPI_ISL_561550	hCoV-19/Australia/VIC10058/2020	Oceania / Australia / Victoria	2020-08-23
									EPI_ISL_562959	#N/A	#N/A	#N/A
									EPI_ISL_561729	hCoV-19/Australia/VIC10449/2020	Oceania / Australia / Victoria	2020-08-28
									EPI_ISL_563037	hCoV-19/Australia/VIC10696/2020	Oceania / Australia / Victoria	2020-09-04
									EPI_ISL_593732	hCoV-19/Australia/NSW1118/2020	Oceania / Australia / New South Wales	2020-09-12
									EPI_ISL_563354	hCoV-19/Australia/VIC11395/2020	Oceania / Australia / Victoria	2020-08-21
									EPI_ISL_563497	hCoV-19/Australia/VIC11850/2020	Oceania / Australia / Victoria	2020-09-09
									EPI_ISL_562494	hCoV-19/Australia/VIC12119/2020	Oceania / Australia / Victoria	2020-09-12
									EPI_ISL_563182	hCoV-19/Australia/VIC10983/2020	Oceania / Australia / Victoria	2020-09-07
									EPI_ISL_563509	hCoV-19/Australia/VIC12031/2020	Oceania / Australia / Victoria	2020-09-10
									EPI_ISL_561820	hCoV-19/Australia/VIC11484/2020	Oceania / Australia / Victoria	2020-08-29
									EPI_ISL_562365	hCoV-19/Australia/VIC11237/2020	Oceania / Australia / Victoria	2020-08-31
									EPI_ISL_562825	hCoV-19/Australia/VIC10215/2020	Oceania / Australia / Victoria	2020-08-26
									EPI_ISL_563077	hCoV-19/Australia/VIC10760/2020	Oceania / Australia / Victoria	2020-09-01
									EPI_ISL_563369	hCoV-19/Australia/VIC11431/2020	Oceania / Australia / Victoria	2020-08-20
									EPI_ISL_563392	hCoV-19/Australia/VIC11481/2020	Oceania / Australia / Victoria	2020-08-29
									EPI_ISL_592763	hCoV-19/Australia/VIC15349/2020	Oceania / Australia / Victoria	2020-09-22
									EPI_ISL_593056	hCoV-19/Australia/VIC14909/2020	Oceania / Australia / Victoria	2020-09-21
									EPI_ISL_640610	hCoV-19/Australia/VIC16289/2020	Oceania / Australia / Victoria	2020-09-06
									EPI_ISL_563722	hCoV-19/Australia/VIC13415/2020	Oceania / Australia / Victoria	2020-08-22
									EPI_ISL_564887	hCoV-19/Australia/VIC8182/2020	Oceania / Australia / Victoria	2020-08-13
									EPI_ISL_565539	hCoV-19/Australia/VIC9409/2020	Oceania / Australia / Victoria	2020-08-19
									EPI_ISL_565587	hCoV-19/Australia/VIC9524/2020	Oceania / Australia / Victoria	2020-08-20
									EPI_ISL_565588	hCoV-19/Australia/VIC9526/2020	Oceania / Australia / Victoria	2020-08-20
									EPI_ISL_592641	hCoV-19/Australia/VIC14591/2020	Oceania / Australia / Victoria	2020-08-07
									EPI_ISL_592882	hCoV-19/Australia/VIC14540/2020	Oceania / Australia / Victoria	2020-08-07
									EPI_ISL_592909	hCoV-19/Australia/VIC14593/2020	Oceania / Australia / Victoria	2020-08-07
									EPI_ISL_518762	hCoV-19/Australia/VIC5987/2020	Oceania / Australia / Victoria	2020-07-20
									EPI_ISL_519201	hCoV-19/Australia/VIC4816/2020	Oceania / Australia / Victoria	2020-07-18
									EPI_ISL_519479	hCoV-19/Australia/VIC4098/2020	Oceania / Australia / Victoria	2020-07-14
									EPI_ISL_519552	hCoV-19/Australia/VIC4224/2020	Oceania / Australia / Victoria	2020-07-18
									EPI_ISL_520012	hCoV-19/Australia/VIC5247/2020	Oceania / Australia / Victoria	2020-07-09
									EPI_ISL_520013	hCoV-19/Australia/VIC5248/2020	Oceania / Australia / Victoria	2020-07-10
									EPI_ISL_520025	hCoV-19/Australia/VIC5260/2020	Oceania / Australia / Victoria	2020-07-19
									EPI_ISL_521209	hCoV-19/Australia/VIC6418/2020	Oceania / Australia / Victoria	2020-07-22
									EPI_ISL_521223	hCoV-19/Australia/VIC6432/2020	Oceania / Australia / Victoria	2020-07-23
									EPI_ISL_521230	hCoV-19/Australia/VIC6452/2020	Oceania / Australia / Victoria	2020-07-21
									EPI_ISL_561448	hCoV-19/Australia/VIC10842/2020	Oceania / Australia / Victoria	2020-09-05
									EPI_ISL_561480	hCoV-19/Australia/VIC9531/2020	Oceania / Australia / Victoria	2020-08-20
									EPI_ISL_561628	hCoV-19/Australia/VIC9463/2020	Oceania / Australia / Victoria	2020-08-18
									EPI_ISL_562034	hCoV-19/Australia/VIC7825/2020	Oceania / Australia / Victoria	2020-08-10
[truncated: 1,540 more rows]

## Sheet: Fig 2
Fig 2a	Cytokines (pg/ml) in respiratory and matched plasma samples														Fig 2b			Fig 2c	Correlation of cytokine levels between most closely matched respiratory and plasma samples														Fig 2d	z-score normalized level of cytokines/chemokines, sIL-6Ra, IL-6:sIL-6Ra
All Resp															Please refer to Fig 2a
Sample	IL-1beta	IFN-alpha2	IFN-gamma	TNF	MCP-1	IL-6	IL-8	IL-10	IL-12p70	IL-17A	IL-18	IL-23	IL-33					Sample	IL-1beta	IFN-alpha2	IFN-gamma	TNF	MCP-1	IL-6	IL-8	IL-10	IL-12p70	IL-17A	IL-18	IL-23	IL-33		Sample	IL.1beta	IFN.alpha2	IFN.gamma	TNF	MCP.1	IL.6	IL.8	IL.10	IL.12p70	IL.17A	IL.18	IL.23	IL.33	sIL6Ra	IL.6.sIL.6Ra
003 ETA	3.44	1.61	3.33	3.22	4.16	2.58	2.44	0.95	0.74	2.47	2.84	4.06	3.88					003 ETA	3.44	1.61	3.33	3.22	4.16	2.58	2.44	0.95	0.74	2.47	2.84	4.06	3.88		003 ETA	-0.446234	-0.489784	-0.294699	-0.362537	-0.414343	-0.604068	-0.705553	-0.320156	-0.284153	-0.263838	-0.481397	-0.335486	-0.508899	-0.572199	-0.455386
004 ETA d7	3.44	1.61	3.33	3.22	4.16	2.58	2.44	0.95	0.74	2.47	2.84	4.06	3.88					004 ETA d7	3.44	1.61	3.33	3.22	4.16	2.58	2.44	0.95	0.74	2.47	2.84	4.06	3.88		004 ETA d7	-0.446234	-0.489784	-0.294699	-0.362537	-0.414343	-0.604068	-0.705553	-0.320156	-0.284153	-0.263838	-0.481397	-0.335486	-0.508899	-0.598861	-0.455246
004 ETA d14	3.44	1.61	3.33	3.22	4.16	2.58	2.44	0.95	0.74	2.47	2.84	4.06	3.88					013 ETA	3.44	1.61	3.33	3.22	4.16	2.58	2.44	0.95	0.74	2.47	2.84	4.06	3.88		004 ETA d14	-0.446234	-0.489784	-0.294699	-0.362537	-0.414343	-0.604068	-0.705553	-0.320156	-0.284153	-0.263838	-0.481397	-0.335486	-0.508899	0.764156	-0.455882
013 ETA	3.44	1.61	3.33	3.22	4.16	2.58	2.44	0.95	0.74	2.47	2.84	4.06	3.88					026 ETA d16	3.44	1.61	3.33	3.22	86.03	76.43	58.12	0.95	0.74	2.47	2.84	4.06	3.88		013 ETA	-0.446234	-0.489784	-0.294699	-0.362537	-0.414343	-0.604068	-0.705553	-0.320156	-0.284153	-0.263838	-0.481397	-0.335486	-0.508899	-0.413016	-0.455686
026 ETA d16	3.44	1.61	3.33	3.22	86.03	76.43	58.12	0.95	0.74	2.47	2.84	4.06	3.88					043 ETA	82.77	1.61	11.19	3.22	38646	304.16	19124	0.95	0.74	2.47	22.53	65.06	20.03		026 ETA d16	-0.446234	-0.489784	-0.294699	-0.362537	-0.414066	-0.602438	-0.705243	-0.320156	-0.284153	-0.263838	-0.481397	-0.335486	-0.508899	-0.313899	-0.450545
026 ETA d17	44083	1.61	2479	8467	201876	130618	868019	743	0.74	225.92	2452	813.48	801.62					049 ETA d8	29.3	263.81	275.91	67.75	19621	5032	22660	1150	11.51	60.06	646.34	127.64	93.07		026 ETA d17	0.53773	-0.489784	5.94791	1.50265	0.268313	2.27903	4.13445	0.0851767	-0.284153	5.60678	-0.350246	3.87196	6.14221	2.96803	0.517086
026 ETA d23	7826	1.61	30.1	65.84	79507	99513	67215	1025	0.74	23.16	412.54	36.09	71.01					067 ETA	657.66	7.4	5.417	8.07	18041.8	680.32	43802	6.7	1.07	0.231	280.18	3.93	54		026 ETA d23	-0.271615	-0.489784	-0.227196	-0.348737	-0.145494	1.59244	-0.330781	0.239214	-0.284153	0.279743	-0.459458	-0.16899	0.0507933	0.0490226	3.16672
043 ETA	82.77	1.61	11.19	3.22	38646	304.16	19124	0.95	0.74	2.47	22.53	65.06	20.03					068 ETA	4935.04	8.22	11.894	1440.46	41374.7	4822.06	78129.1	145.4	1.07	0.231	2061.28	3.93	54		043 ETA	-0.444463	-0.489784	-0.274879	-0.362537	-0.28367	-0.597411	-0.598933	-0.320156	-0.284153	-0.263838	-0.480343	-0.0184013	-0.374249	-0.653954	-0.282756
049 ETA d8	29.3	263.81	275.91	67.75	19621	5032	22660	1150	11.51	60.06	646.34	127.64	93.07					069 ETA	2188.88	5.84	5.417	368.58	11289.4	13641.4	74453.4	86.96	1.07	0.231	3393.26	3.93	54		049 ETA d8	-0.445656	4.77102	0.392635	-0.348316	-0.348006	-0.493053	-0.579216	0.307494	0.843598	1.2492	-0.446938	0.306896	0.234717	-0.120302	-0.219421
049 ETA d9	57.74	78.27	199.56	38.47	79507	9258	67348	1057	6.31	73.25	4225	86	82.81					070 ETA	14522.7	5.84	22.118	1440.46	31848.9	7718.44	81479.9	6.7	1.07	0.231	5754.38	3.93	54		049 ETA d9	-0.445021	1.04833	0.200112	-0.354768	-0.145494	-0.399771	-0.330039	0.256694	0.299094	1.59574	-0.255302	0.090447	0.149175	0.542382	-0.252527
067 ETA	657.66	7.4	5.417	8.07	18041.8	680.32	43802	6.7	1.07	0.231	280.18	3.93	54					071 ETA	1877.55	13.56	17.841	406.02	33860.7	7233.09	117879	55.71	1.07	0.723	2322.66	3.93	54		067 ETA	-0.43163	-0.373613	-0.289436	-0.361468	-0.353346	-0.589108	-0.46133	-0.317015	-0.249598	-0.322663	-0.466546	-0.336161	-0.0910266
068 ETA	4935.04	8.22	11.894	1440.46	41374.7	4822.06	78129.1	145.4	1.07	0.231	2061.28	3.93	54					002 Sputum	3.44	1.61	3.33	3.22	4.16	2.58	2.44	0.95	0.74	2.47	2.84	4.06	3.88		068 ETA	-0.336148	-0.357161	-0.273104	-0.0458077	-0.274443	-0.497687	-0.269925	-0.241252	-0.249598	-0.322663	-0.371169	-0.336161	-0.0910266
069 ETA	2188.88	5.84	5.417	368.58	11289.4	13641.4	74453.4	86.96	1.07	0.231	3393.26	3.93	54					011 Sputum	3.44	1.61	3.33	3.22	4.16	2.58	2.44	0.95	0.74	2.47	2.84	4.06	3.88		069 ETA	-0.397449	-0.404913	-0.289436	-0.282021	-0.37618	-0.303015	-0.29042	-0.273174	-0.249598	-0.322663	-0.299842	-0.336161	-0.0910266
070 ETA	14522.7	5.84	22.118	1440.46	31848.9	7718.44	81479.9	6.7	1.07	0.231	5754.38	3.93	54					021 Sputum	11128	1.61	41.13	239.72	20907	4107	85024	10.95	0.74	57.44	28504	695.94	53.93		070 ETA	-0.122128	-0.404913	-0.247323	-0.0458077	-0.306656	-0.433754	-0.251241	-0.317015	-0.249598	-0.322663	-0.173405	-0.336161	-0.0910266
071 ETA	1877.55	13.56	17.841	406.02	33860.7	7233.09	117879	55.71	1.07	0.723	2322.66	3.93	54					072 Sputum	69134	2.98	552.606	26147.4	5459.26	62.1	70943.2	57.14	1.07	0.814	2747.58	3.93	54		071 ETA	-0.404399	-0.250018	-0.258108	-0.27377	-0.299852	-0.444468	-0.0482816	-0.290244	-0.249598	-0.309736	-0.357172	-0.336161	-0.0910266
002 Sputum	3.44	1.61	3.33	3.22	4.16	2.58	2.44	0.95	0.74	2.47	2.84	4.06	3.88					073 Sputum	238164	26.85	55.295	9350.05	542584	48452.5	169989	10614.3	1.07	1.205	85380.6	38.95	54		002 Sputum	-0.446234	-0.489784	-0.294699	-0.362537	-0.414343	-0.604068	-0.705553	-0.320156	-0.284153	-0.263838	-0.481397	-0.335486	-0.508899	-0.597917	-0.455252
011 Sputum	3.44	1.61	3.33	3.22	4.16	2.58	2.44	0.95	0.74	2.47	2.84	4.06	3.88					074 Sputum	65180.9	32.88	51.252	1372.77	174504	96444.6	91701	5380.38	8.88	10.887	4685.4	34.2	54		011 Sputum	-0.446234	-0.489784	-0.294699	-0.362537	-0.414343	-0.604068	-0.705553	-0.320156	-0.284153	-0.263838	-0.481397	-0.335486	-0.508899	-0.509531	-0.455563
021 Sputum	11128	1.61	41.13	239.72	20907	4107	85024	10.95	0.74	57.44	28504	695.94	53.93					075 Sputum	87975	81.12	406.523	7833.8	640185	177344	509325	1060.93	21.97	3.133	39162	700.05	54		021 Sputum	-0.197906	-0.489784	-0.199383	-0.310418	-0.343657	-0.51347	-0.231479	-0.314693	-0.284153	1.18037	1.04483	3.26098	-0.0916102	-0.543915	0.254456
072 Sputum	69134	2.98	552.606	26147.4	5459.26	62.1	70943.2	57.14	1.07	0.814	2747.58	3.93	54					076 Sputum	2759.51	104.78	77.311	8.07	533174	99447.1	303949	283.01	1.07	0.231	32673.5	61.36	54		072 Sputum	1.09693	-0.462297	1.09035	5.39893	-0.395896	-0.602754	-0.309992	-0.289463	-0.249598	-0.307346	-0.334418	-0.336161	-0.0910266
073 Sputum	238164	26.85	55.295	9350.05	542584	48452.5	169989	10614.3	1.07	1.205	85380.6	38.95	54					077 Sputum	5407.06	16.12	231.398	138.78	84015.4	11928.4	74453.4	19.9	1.07	0.231	4930.84	3.93	54		073 Sputum	4.87008	0.0166336	-0.163664	1.69725	1.42046	0.465375	0.242278	5.47721	-0.249598	-0.297073	4.09054	-0.154124	-0.0910266
074 Sputum	65180.9	32.88	51.252	1372.77	174504	96444.6	91701	5380.38	8.88	10.887	4685.4	34.2	54					078 Sputum	5135.62	9.88	5.417	8.07	41374.7	16362	87534.3	37.14	1.07	0.231	858.8	3.93	54		074 Sputum	1.00869	0.13762	-0.173859	-0.0607248	0.175752	1.52471	-0.194249	2.61827	0.568205	-0.0427014	-0.230648	-0.178815	-0.0910266
075 Sputum	87975	81.12	406.523	7833.8	640185	177344	509325	1060.93	21.97	3.133	39162	700.05	54					079 Sputum	4036.52	21.48	5.417	943.56	90433.5	27949.9	160030	114.28	1.07	1.628	1863.68	3.93	54		075 Sputum	1.51751	1.10551	0.721987	1.36311	1.75051	3.31041	2.1344	0.258841	1.93889	-0.246419	1.61555	3.28234	-0.0910266
076 Sputum	2759.51	104.78	77.311	8.07	533174	99447.1	303949	283.01	1.07	0.231	32673.5	61.36	54					080 Sputum	5632.65	89.73	281.439	169.47	287297	109981	300519	289.26	1.07	12.627	45103.2	3.93	54		076 Sputum	-0.384711	1.58023	-0.108149	-0.361468	1.38864	1.59099	0.989229	-0.166085	-0.249598	-0.322663	1.2681	-0.0376343	-0.0910266
077 Sputum	5407.06	16.12	231.398	138.78	84015.4	11928.4	74453.4	19.9	1.07	0.231	4930.84	3.93	54					081 Sputum	8693.68	1.21	5.417	2755.76	57571.8	16768.4	271982	79.6	1.07	0.231	11341.5	3.93	54		077 Sputum	-0.325612	-0.198654	0.280394	-0.332663	-0.130248	-0.340828	-0.29042	-0.309804	-0.249598	-0.322663	-0.217505	-0.336161	-0.0910266
078 Sputum	5135.62	9.88	5.417	8.07	41374.7	16362	87534.3	37.14	1.07	0.231	858.8	3.93	54					082 Sputum	54565.9	135.15	5.417	3147.15	1.70828e+06	118124	568534	482.1	1.07	0.231	64449	3.93	54		078 Sputum	-0.331671	-0.323854	-0.289436	-0.361468	-0.274443	-0.242965	-0.217482	-0.300387	-0.249598	-0.322663	-0.435561	-0.336161	-0.0910266
079 Sputum	4036.52	21.48	5.417	943.56	90433.5	27949.9	160030	114.28	1.07	1.628	1863.68	3.93	54					084 Sputum	128993	17.44	5.417	8.07	72167.3	53556	278671	953.6	1.07	3.256	5322.88	3.93	54		079 Sputum	-0.356205	-0.0911106	-0.289436	-0.155311	-0.108544	0.0128183	0.186751	-0.258251	-0.249598	-0.28596	-0.38175	-0.336161	-0.0910266
080 Sputum	5632.65	89.73	281.439	169.47	287297	109981	300519	289.26	1.07	12.627	45103.2	3.93	54					085 Sputum	849.08	1.21	5.417	8.07	3022.6	18.48	41654.6	2.36	1.07	0.231	1717.6	3.93	54		080 Sputum	-0.320576	1.27826	0.406577	-0.3259	0.557175	1.8235	0.970103	-0.162671	-0.249598	0.00301302	1.93371	-0.336161	-0.0910266
081 Sputum	8693.68	1.21	5.417	2755.76	57571.8	16768.4	271982	79.6	1.07	0.231	11341.5	3.93	54					086 Sputum d5	812.48	56.08	23.788	75.32	2051.36	273.28	21114.6	50.56	58.04	12.84	560.36	31.16	54		081 Sputum	-0.252246	-0.49781	-0.289436	0.244049	-0.21967	-0.233993	0.810986	-0.277194	-0.249598	-0.322663	0.125784	-0.336161	-0.0910266
082 Sputum	54565.9	135.15	5.417	3147.15	1.70828e+06	118124	568534	482.1	1.07	0.231	64449	3.93	54					087 Sputum d5	21253.9	1.21	5.417	2410.4	3991.8	700.4	143597	74.28	1.07	0.964	618.52	3.93	54		082 Sputum	0.771735	2.18958	-0.289436	0.330301	5.36242	2.00324	2.46454	-0.0573356	-0.249598	-0.322663	2.96966	-0.336161	-0.0910266
084 Sputum	128993	17.44	5.417	8.07	72167.3	53556	278671	953.6	1.07	3.256	5322.88	3.93	54					087 Sputum d10	178.32	1.21	5.417	8.07	1496.2	63.8	12466.5	2.36	1.07	0.231	54.64	3.93	54		084 Sputum	2.43312	-0.17217	-0.289436	-0.361468	-0.170314	0.578025	0.848281	0.200213	-0.249598	-0.243188	-0.196512	-0.336161	-0.0910266
085 Sputum	849.08	1.21	5.417	8.07	3022.6	18.48	41654.6	2.36	1.07	0.231	1717.6	3.93	54					074 BAL	163.88	4.36	5.417	8.07	13570.8	1216.42	21126.8	2.36	1.07	0.482	111.56	3.93	54		085 Sputum	-0.427357	-0.49781	-0.289436	-0.361468	-0.404135	-0.603717	-0.473304	-0.319385	-0.249598	-0.322663	-0.389572	-0.336161	-0.0910266
086 Sputum d5	812.48	56.08	23.788	75.32	2051.36	273.28	21114.6	50.56	58.04	12.84	560.36	31.16	54					079 BAL	6111.45	26.28	5.417	452.7	56063.4	44190.1	317311	30.15	1.07	0.231	3702.15	3.93	54		086 Sputum d5	-0.428174	0.603108	-0.243112	-0.346648	-0.40742	-0.598093	-0.587834	-0.293057	5.71586	0.0086091	-0.451542	-0.194617	-0.0910266
086 Sputum d9	2862.44	11.68	44.236	8.07	18925.1	2494.8	111885	13.4	1.07	0.964	5847.24	3.93	54					083 BAL	22267.8	1.21	5.417	135.34	16219.8	2148.36	30852.3	201.35	1.07	0.407	4957.89	3.93	54		086 Sputum d9	-0.382414	-0.287739	-0.191551	-0.361468	-0.350359	-0.549057	-0.0817025	-0.313355	-0.249598	-0.303405	-0.168432	-0.336161	-0.0910266
087 Sputum d5	21253.9	1.21	5.417	2410.4	3991.8	700.4	143597	74.28	1.07	0.964	618.52	3.93	54																				087 Sputum d5	0.0281292	-0.49781	-0.289436	0.167941	-0.400858	-0.588665	0.0951201	-0.2801	-0.249598	-0.303405	-0.448428	-0.336161	-0.0910266
087 Sputum d10	178.32	1.21	5.417	8.07	1496.2	63.8	12466.5	2.36	1.07	0.231	54.64	3.93	54					003 Plasma	37.12	7.22	13.35	26.23	52.5	70.71	101.5	11.15	4.9	13.12	1909	4.26	76.28		087 Sputum d10	-0.44233	-0.49781	-0.289436	-0.361468	-0.409297	-0.602716	-0.636055	-0.319385	-0.249598	-0.322663	-0.478623	-0.336161	-0.0910266
074 BAL	163.88	4.36	5.417	8.07	13570.8	1216.42	21126.8	2.36	1.07	0.482	111.56	3.93	54					004 Plasma d7	34.18	9.49	68.37	9.5	65.32	60.02	20.62	10.66	3.93	23.44	863.78	46.09	144.39		074 BAL	-0.442652	-0.434608	-0.289436	-0.361468	-0.368465	-0.577275	-0.587765	-0.319385	-0.249598	-0.316068	-0.475575	-0.336161	-0.0910266
079 BAL	6111.45	26.28	5.417	452.7	56063.4	44190.1	317311	30.15	1.07	0.231	3702.15	3.93	54					013 Plasma	13.1	1.68	13.01	10.25	352.78	44.08	20.36	2.65	0.73	9.86	401.21	4.26	17.89		079 BAL	-0.309888	0.00519709	-0.289436	-0.263483	-0.224771	0.37129	1.06373	-0.304206	-0.249598	-0.322663	-0.283301	-0.336161	-0.0910266
083 BAL	22267.8	1.21	5.417	135.34	16219.8	2148.36	30852.3	201.35	1.07	0.407	4957.89	3.93	54					026 Plasma d16	53.95	10.06	137.5	48.63	104.96	141.7	78.72	34.4	2.64	55.78	931.7	42.67	109.89		083 BAL	0.0507604	-0.49781	-0.289436	-0.333421	-0.359507	-0.556704	-0.533537	-0.21069	-0.249598	-0.318039	-0.216057	-0.336161	-0.0910266
088 BAL	11.58	9.97	11.059	8.07	3632.13	3653.42	3063.75	2.36	1.07	0.231	272.63	3.93	54					043 Plasma d19	9.18	1.68	36.25	12.24	4793	62.14	38.71	7.7	0.73	332	854.5	17.6	46.08		088 BAL	-0.446052	-0.322049	-0.275209	-0.361468	-0.402074	-0.523482	-0.688484	-0.319385	-0.249598	-0.322663	-0.46695	-0.336161	-0.0910266
089 BAL	110.18	6.24	5.417	8.07	40063.7	2200.75	33085.3	5.27	1.07	0.241	521.64	3.93	54					049 Plasma	31.99	28.88	22.96	9.5	53.43	34.1	57.27	43.93	6.96	57.88	1745	63.8	281.66		089 BAL	-0.443851	-0.396888	-0.289436	-0.361468	-0.278876	-0.555547	-0.521086	-0.317796	-0.249598	-0.3224	-0.453615	-0.336161	-0.0910266
090 BAL	2034.31	7.14	5.417	8.07	51124.8	5738.8	39064.6	18.57	1.07	0.241	1719.26	7.79	54					067 Plasma	107.65	10.73	95.271	15.57	367.93	25.39	982.96	57.13	18.11	6.421	895.18	82.9	650.8		090 BAL	-0.4009	-0.37883	-0.289436	-0.361468	-0.241472	-0.477451	-0.487746	-0.310531	-0.249598	-0.3224	-0.389484	-0.316097	-0.0910266
003 Plasma	37.12	7.22	13.35	26.23	52.5	70.71	101.5	11.15	4.9	13.12	1909	4.26	76.28					068 Plasma	98.38	14.28	95.271	37.66	2248.9	1642.1	1395.41	102.94	26.72	140.714	2124.3	134.29	732.5
004 Plasma d7	34.18	9.49	68.37	9.5	65.32	60.02	20.62	10.66	3.93	23.44	863.78	46.09	144.39					069 Plasma	116.96	14.28	95.271	8.07	1158.36	88.21	1051.92	136.65	24.48	9.964	1099.8	134.29	650.8
004 Plasma d14	45.55	10.52	38.73	9.87	92.72	49.21	1241	3.77	4.18	8.6	1098	42.67	63.56					070 Plasma	89.17	17.07	95.271	15.57	1425.25	54	982.96	94.87	20.17	7.259	867.87	95.05	572.6			IL.1beta	IFN.alpha2	IFN.gamma	TNF	MCP.1	IL.6	IL.8	IL.10	IL.12p70	IL.17A	IL.18	IL.23	IL.33	sIL6Ra	IL.6.sIL.6Ra
013 Plasma	13.1	1.68	13.01	10.25	352.78	44.08	20.36	2.65	0.73	9.86	401.21	4.26	17.89					071 Plasma	107.65	14.28	95.271	15.57	420.17	54	1051.92	79.21	20.17	8.13	400.18	107.69	572.6		003 Plasma	-0.774622	-0.813797	-1.17822	-0.317475	-0.706353	-0.317312	-0.509985	-0.755847	-0.678893	-0.300424	1.0755	-1.35999	-1.03154	-1.17431	0.753986
026 Plasma d16	53.95	10.06	137.5	48.63	104.96	141.7	78.72	34.4	2.64	55.78	931.7	42.67	109.89					002 Plasma	28.7	6.31	32.39	37.44	107.66	97.32	64.51	11.9	4.44	50.04	1256	63.8	136.61		004 Plasma d7	-0.831386	-0.561309	-0.00136202	-0.510553	-0.693738	-0.332107	-0.549341	-0.762615	-0.730209	-0.135238	-0.0833007	-0.692452	-0.87374	-0.94125	0.0989912
026 Plasma d36	25.79	3.83	19.28	31.64	74.72	40.38	814.32	6.48	1.74	10.23	1014	4.26	17.89					011 Plasma	18.98	18.7	13.01	11.03	35.77	127.82	23.53	7.36	2.37	11.36	73.73	4.26	40.47		004 Plasma d14	-0.611858	-0.446744	-0.635351	-0.506283	-0.666776	-0.347068	0.0444968	-0.857783	-0.716983	-0.372773	0.17637	-0.74703	-1.06101	-0.202175	-0.519459
043 Plasma d19	9.18	1.68	36.25	12.24	4793	62.14	38.71	7.7	0.73	332	854.5	17.6	46.08					021 Plasma	9.81	44.41	8.03	61.62	108.2	246.94	213.42	93.64	103.45	8.6	411.11	65.62	17.89		013 Plasma	-1.23839	-1.43	-1.18549	-0.501898	-0.410878	-0.354168	-0.549468	-0.873253	-0.899501	-0.352605	-0.596135	-1.35999	-1.16682	0.0954366	-0.643507
043 Plasma d52	1.35	1.08	3.82	1.42	1104	9.03	40.73	3.11	0.79	0.59	565.58	1.84	3.78					072 Plasma	126.3	18.98	95.271	66.53	1859.6	270.4	1120.83	83.06	22.29	7.259	629.58	107.69	732.5		026 Plasma d16	-0.449674	-0.497909	1.4773	-0.0589601	-0.654732	-0.219061	-0.52107	-0.434705	-0.798455	0.38241	-0.00800031	-0.74703	-0.953672	0.846761	-0.125084
049 Plasma	31.99	28.88	22.96	9.5	53.43	34.1	57.27	43.93	6.96	57.88	1745	63.8	281.66					073 Plasma	145.06	19.95	112.918	180.23	957.79	88.21	1258.39	79.21	29.02	10.923	431.6	141.19	995.8		026 Plasma d36	-0.993377	-1.19086	-1.05138	-0.255039	-0.684488	-0.359289	-0.163126	-0.820351	-0.846068	-0.346683	0.0832427	-1.35999	-1.16682	2.21314	-0.862947
067 Plasma	107.65	10.73	95.271	15.57	367.93	25.39	982.96	57.13	18.11	6.421	895.18	82.9	650.8					074 Plasma	107.65	12.48	78.439	66.53	49.42	88.21	914	391.99	18.11	5.617	384.67	82.9	498		043 Plasma d19	-1.31408	-1.43	-0.688398	-0.478932	3.95829	-0.329173	-0.540539	-0.8035	-0.899501	4.8037	-0.0935891	-1.14711	-1.10151	-0.0084958	-0.451979
068 Plasma	98.38	14.28	95.271	37.66	2248.9	1642.1	1395.41	102.94	26.72	140.714	2124.3	134.29	732.5					075 Plasma	182.71	36.69	150.282	270.69	971.33	62.1	1463.66	102.94	26.72	9.964	561.94	148.18	1384.2		043 Plasma d52	-1.46525	-1.49674	-1.38206	-0.603804	0.328321	-0.402677	-0.539556	-0.8669	-0.896327	-0.500985	-0.413904	-1.39861	-1.19952	0.218517	-0.959846
069 Plasma	116.96	14.28	95.271	8.07	1158.36	88.21	1051.92	136.65	24.48	9.964	1099.8	134.29	650.8					076 Plasma	145.06	14.28	112.918	8.07	276.13	97.44	1599.58	102.94	29.02	9.964	561.94	148.18	905.1		049 Plasma	-0.87367	1.5954	-0.972666	-0.510553	-0.705438	-0.36798	-0.531508	-0.303072	-0.569912	0.416023	0.893676	-0.409827	-0.555703	-0.671596	-0.536888
070 Plasma	89.17	17.07	95.271	15.57	1425.25	54	982.96	94.87	20.17	7.259	867.87	95.05	572.6					077 Plasma	145.06	21.92	189.923	180.23	133.36	70.52	1801.83	111.16	33.78	11.908	2443.63	177.05	995.8		067 Plasma	0.587145	-0.423387	0.574041	-0.440501	-0.39597	-0.380035	-0.0810657	-0.120746	0.0199633	-0.407651	-0.0484887	-0.105021	0.299547
071 Plasma	107.65	14.28	95.271	15.57	420.17	54	1051.92	79.21	20.17	8.13	400.18	107.69	572.6					078 Plasma	107.65	12.48	95.271	8.07	87.21	31.9	1120.83	79.21	29.02	7.259	698.68	95.05	650.8		068 Plasma	0.408163	-0.0285267	0.574041	-0.185563	1.4549	1.85751	0.119633	0.512007	0.475463	1.7419	1.31419	0.715085	0.488835
002 Plasma	28.7	6.31	32.39	37.44	107.66	97.32	64.51	11.9	4.44	50.04	1256	63.8	136.61					079 Plasma	107.65	14.28	78.439	37.66	337.41	1231.89	1051.92	86.96	20.17	7.259	822.7	134.29	650.8		069 Plasma	0.766899	-0.0285267	0.574041	-0.527057	0.381811	-0.293091	-0.0475097	0.977627	0.356959	-0.35094	0.178366	0.715085	0.299547
011 Plasma	18.98	18.7	13.01	11.03	35.77	127.82	23.53	7.36	2.37	11.36	73.73	4.26	40.47					080 Plasma	145.06	19.95	95.271	37.66	376.65	3792.6	1734.64	128.02	33.78	12.919	4859.14	191.98	1185.2		070 Plasma	0.23034	0.2818	0.574041	-0.440501	0.64443	-0.340438	-0.0810657	0.400539	0.128945	-0.394238	-0.0787663	0.0888746	0.118368
021 Plasma	9.81	44.41	8.03	61.62	108.2	246.94	213.42	93.64	103.45	8.6	411.11	65.62	17.89					081 Plasma	89.17	12.48	78.439	8.07	774.64	106.92	1051.92	119.53	24.48	9.032	1730.38	134.29	905.1		071 Plasma	0.587145	-0.0285267	0.574041	-0.440501	-0.344566	-0.340438	-0.0475097	0.184235	0.128945	-0.380296	-0.597277	0.29059	0.118368
072 Plasma	126.3	18.98	95.271	66.53	1859.6	270.4	1120.83	83.06	22.29	7.259	629.58	107.69	732.5					082 Plasma	53.18	9.04	47.723	15.57	1824.61	146.93	571.79	19.91	5.92	1.688	400.18	30.97	241.2		002 Plasma	-0.937192	-0.915015	-0.770962	-0.188102	-0.652075	-0.280483	-0.527985	-0.745487	-0.703229	0.290533	0.351539	-0.409827	-0.891765	1.15417	-0.473905
073 Plasma	145.06	19.95	112.918	180.23	957.79	88.21	1258.39	79.21	29.02	10.923	431.6	141.19	995.8					084 Plasma	89.17	8.21	22.117	419.62	15.91	54	982.96	37.13	14.2	5.617	294.64	60.19	360.8		011 Plasma	-1.12486	0.463102	-1.18549	-0.492896	-0.722815	-0.238271	-0.547925	-0.808196	-0.812739	-0.328595	-0.9592	-1.35999	-1.11451	-0.949955	1.40345
074 Plasma	107.65	12.48	78.439	66.53	49.42	88.21	914	391.99	18.11	5.617	384.67	82.9	498					085 Plasma	107.65	14.28	95.271	66.53	169.6	25.39	1463.66	64.29	22.29	7.259	265.91	82.9	572.6		021 Plasma	-1.30191	3.32278	-1.29201	0.0909554	-0.651544	-0.0734072	-0.455525	0.38355	4.53475	-0.372773	-0.585159	-0.380783	-1.16682	-0.580243	2.31718
075 Plasma	182.71	36.69	150.282	270.69	971.33	62.1	1463.66	102.94	26.72	9.964	561.94	148.18	1384.2					086 Plasma	1.21	17.03	7.2	43.3	2828	12.92	453.34	1.75	1.47	1.98	441.43	15.15	6.57		072 Plasma	0.947232	0.494245	0.574041	0.147621	1.07183	-0.0409382	-0.013978	0.237413	0.2411	-0.394238	-0.34295	0.29059	0.488835
076 Plasma	145.06	14.28	112.918	8.07	276.13	97.44	1599.58	102.94	29.02	9.964	561.94	148.18	905.1					087 Plasma d5	21.32	17.01	34.23	19.54	1520	27.62	725.3	17.2	7.65	104.76	313.71	204.12	1221		073 Plasma	1.30944	0.602137	0.951504	1.45982	0.18445	-0.293091	0.0529588	0.184235	0.597141	-0.33559	-0.562443	0.825198	1.09887
077 Plasma	145.06	21.92	189.923	180.23	133.36	70.52	1801.83	111.16	33.78	11.908	2443.63	177.05	995.8					087 Plasma d10	77.69	14.55	37.06	21.44	997.97	1183	12332	11.92	7.1	103.91	233.1	210.43	1201		074 Plasma	0.587145	-0.228737	0.21401	0.147621	-0.709383	-0.293091	-0.114622	4.50452	0.0199633	-0.42052	-0.614472	-0.105021	-0.054471
078 Plasma	107.65	12.48	95.271	8.07	87.21	31.9	1120.83	79.21	29.02	7.259	698.68	95.05	650.8					074 Plasma	107.65	12.48	78.439	66.53	49.42	88.21	914	391.99	18.11	5.617	384.67	82.9	498		075 Plasma	2.03637	2.4641	1.75071	2.5038	0.197774	-0.329228	0.152843	0.512007	0.475463	-0.35094	-0.41794	0.936748	1.99874
079 Plasma	107.65	14.28	78.439	37.66	337.41	1231.89	1051.92	86.96	20.17	7.259	822.7	134.29	650.8					079 Plasma	107.65	14.28	78.439	37.66	337.41	1231.89	1051.92	86.96	20.17	7.259	822.7	134.29	650.8		076 Plasma	1.30944	-0.0285267	0.951504	-0.527057	-0.486301	-0.280317	0.218982	0.512007	0.597141	-0.35094	-0.41794	0.936748	0.888727
080 Plasma	145.06	19.95	95.271	37.66	376.65	3792.6	1734.64	128.02	33.78	12.919	4859.14	191.98	1185.2					083 Plasma	145.06	16.13	112.918	15.57	446.26	62.1	1258.39	94.87	31.38	12.919	338.98	162.44	1089.2		077 Plasma	1.30944	0.821256	2.59861	1.45982	-0.626787	-0.317574	0.317397	0.625546	0.848962	-0.319824	1.66822	1.39747	1.09887
081 Plasma	89.17	12.48	78.439	8.07	774.64	106.92	1051.92	119.53	24.48	9.032	1730.38	134.29	905.1																				078 Plasma	0.587145	-0.228737	0.574041	-0.527057	-0.672198	-0.371025	-0.013978	0.184235	0.597141	-0.394238	-0.266341	0.0888746	0.299547
082 Plasma	53.18	9.04	47.723	15.57	1824.61	146.93	571.79	19.91	5.92	1.688	400.18	30.97	241.2																				079 Plasma	0.587145	-0.0285267	0.21401	-0.185563	-0.426002	1.28978	-0.0475097	0.291282	0.128945	-0.394238	-0.128845	0.715085	0.299547
084 Plasma	89.17	8.21	22.117	419.62	15.91	54	982.96	37.13	14.2	5.617	294.64	60.19	360.8																				080 Plasma	1.30944	0.602137	0.574041	-0.185563	-0.38739	4.83383	0.284703	0.858425	0.848962	-0.303641	4.34621	1.63573	1.53768
085 Plasma	107.65	14.28	95.271	66.53	169.6	25.39	1463.66	64.29	22.29	7.259	265.91	82.9	572.6																				081 Plasma	0.23034	-0.228737	0.21401	-0.527057	0.00423119	-0.267196	-0.0475097	0.741157	0.356959	-0.365858	0.877467	0.715085	0.888727
086 Plasma	1.21	17.03	7.2	43.3	2828	12.92	453.34	1.75	1.47	1.98	441.43	15.15	6.57																				082 Plasma	-0.464541	-0.611362	-0.442994	-0.440501	1.0374	-0.211822	-0.281142	-0.634849	-0.624931	-0.48341	-0.597277	-0.933744	-0.649444
087 Plasma d5	21.32	17.01	34.23	19.54	1520	27.62	725.3	17.2	7.65	104.76	313.71	204.12	1221																				084 Plasma	0.23034	-0.703681	-0.990697	4.22258	-0.742357	-0.340438	-0.0810657	-0.396997	-0.18689	-0.42052	-0.714285	-0.467437	-0.372346
087 Plasma d10	77.69	14.55	37.06	21.44	997.97	1183	12332	11.92	7.1	103.91	233.1	210.43	1201																				085 Plasma	0.587145	-0.0285267	0.574041	0.147621	-0.591127	-0.380035	0.152843	-0.0218482	0.2411	-0.394238	-0.746137	-0.105021	0.118368
083 Plasma	145.06	16.13	112.918	15.57	446.26	62.1	1258.39	94.87	31.38	12.919	338.98	162.44	1089.2																				086 Plasma	-1.46796	0.277351	-1.30977	-0.120473	2.02473	-0.397294	-0.338779	-0.885685	-0.860352	-0.478736	-0.551545	-1.18621	-1.19305
																																	087 Plasma d5	-1.07968	0.275126	-0.731605	-0.394683	0.737663	-0.376949	-0.206443	-0.672281	-0.533408	1.1664	-0.693143	1.82946	1.62063
																																	087 Plasma d10	0.00868843	0.00150485	-0.671072	-0.372756	0.223987	1.22211	5.44139	-0.745211	-0.562505	1.1528	-0.782513	1.93016	1.57429
ETA																																	083 Plasma	1.30944	0.177245	0.951504	-0.440501	-0.318894	-0.329228	0.0529588	0.400539	0.721994	-0.303641	-0.665127	1.16432	1.31526
Sample	IL-1beta	IFN-alpha2	IFN-gamma	TNF	MCP-1	IL-6	IL-8	IL-10	IL-12p70	IL-17A	IL-18	IL-23	IL-33
003 ETA	3.44	1.61	3.33	3.22	4.16	2.58	2.44	0.95	0.74	2.47	2.84	4.06	3.88
004 ETA	3.44	1.61	3.33	3.22	4.16	2.58	2.44	0.95	0.74	2.47	2.84	4.06	3.88
004 ETA	3.44	1.61	3.33	3.22	4.16	2.58	2.44	0.95	0.74	2.47	2.84	4.06	3.88
013 ETA	3.44	1.61	3.33	3.22	4.16	2.58	2.44	0.95	0.74	2.47	2.84	4.06	3.88
026 ETA	3.44	1.61	3.33	3.22	86.03	76.43	58.12	0.95	0.74	2.47	2.84	4.06	3.88
026 ETA	44083	1.61	2479	8467	201876	130618	868019	743	0.74	225.92	2452	813.48	801.62
026 ETA	7826	1.61	30.1	65.84	79507	99513	67215	1025	0.74	23.16	412.54	36.09	71.01
043 ETA	82.77	1.61	11.19	3.22	38646	304.16	19124	0.95	0.74	2.47	22.53	65.06	20.03
049 ETA	29.3	263.81	275.91	67.75	19621	5032	22660	1150	11.51	60.06	646.34	127.64	93.07
049 ETA	57.74	78.27	199.56	38.47	79507	9258	67348	1057	6.31	73.25	4225	86	82.81
067 ETA	657.66	7.4	5.417	8.07	18041.8	680.32	43802	6.7	1.07	0.231	280.18	3.93	54
068 ETA	4935.04	8.22	11.894	1440.46	41374.7	4822.06	78129.1	145.4	1.07	0.231	2061.28	3.93	54
069 ETA	2188.88	5.84	5.417	368.58	11289.4	13641.4	74453.4	86.96	1.07	0.231	3393.26	3.93	54
070 ETA	14522.7	5.84	22.118	1440.46	31848.9	7718.44	81479.9	6.7	1.07	0.231	5754.38	3.93	54
071 ETA	1877.55	13.56	17.841	406.02	33860.7	7233.09	117879	55.71	1.07	0.723	2322.66	3.93	54
003 Plasma	37.12	7.22	13.35	26.23	52.5	70.71	101.5	11.15	4.9	13.12	1909	4.26	76.28
004 Plasma	34.18	9.49	68.37	9.5	65.32	60.02	20.62	10.66	3.93	23.44	863.78	46.09	144.39
004 Plasma	45.55	10.52	38.73	9.87	92.72	49.21	1241	3.77	4.18	8.6	1098	42.67	63.56
013 Plasma	13.1	1.68	13.01	10.25	352.78	44.08	20.36	2.65	0.73	9.86	401.21	4.26	17.89
026 Plasma	53.95	10.06	137.5	48.63	104.96	141.7	78.72	34.4	2.64	55.78	931.7	42.67	109.89
026 Plasma	25.79	3.83	19.28	31.64	74.72	40.38	814.32	6.48	1.74	10.23	1014	4.26	17.89
043 Plasma	9.18	1.68	36.25	12.24	4793	62.14	38.71	7.7	0.73	332	854.5	17.6	46.08
043 Plasma	1.35	1.08	3.82	1.42	1104	9.03	40.73	3.11	0.79	0.59	565.58	1.84	3.78
049 Plasma	31.99	28.88	22.96	9.5	53.43	34.1	57.27	43.93	6.96	57.88	1745	63.8	281.66
067 Plasma	107.65	10.73	95.271	15.57	367.93	25.39	982.96	57.13	18.11	6.421	895.18	82.9	650.8
068 Plasma	98.38	14.28	95.271	37.66	2248.9	1642.1	1395.41	102.94	26.72	140.714	2124.3	134.29	732.5
069 Plasma	116.96	14.28	95.271	8.07	1158.36	88.21	1051.92	136.65	24.48	9.964	1099.8	134.29	650.8
070 Plasma	89.17	17.07	95.271	15.57	1425.25	54	982.96	94.87	20.17	7.259	867.87	95.05	572.6
071 Plasma	107.65	14.28	95.271	15.57	420.17	54	1051.92	79.21	20.17	8.13	400.18	107.69	572.6
Sputum
Sample	IL-1beta	IFN-alpha2	IFN-gamma	TNF	MCP-1	IL-6	IL-8	IL-10	IL-12p70	IL-17A	IL-18	IL-23	IL-33
002 Sputum	3.44	1.61	3.33	3.22	4.16	2.58	2.44	0.95	0.74	2.47	2.84	4.06	3.88
011 Sputum	3.44	1.61	3.33	3.22	4.16	2.58	2.44	0.95	0.74	2.47	2.84	4.06	3.88
021 Sputum	11128	1.61	41.13	239.72	20907	4107	85024	10.95	0.74	57.44	28504	695.94	53.93
072 Sputum	69134	2.98	552.606	26147.4	5459.26	62.1	70943.2	57.14	1.07	0.814	2747.58	3.93	54
073 Sputum	238164	26.85	55.295	9350.05	542584	48452.5	169989	10614.3	1.07	1.205	85380.6	38.95	54
074 Sputum	65180.9	32.88	51.252	1372.77	174504	96444.6	91701	5380.38	8.88	10.887	4685.4	34.2	54
075 Sputum	87975	81.12	406.523	7833.8	640185	177344	509325	1060.93	21.97	3.133	39162	700.05	54
076 Sputum	2759.51	104.78	77.311	8.07	533174	99447.1	303949	283.01	1.07	0.231	32673.5	61.36	54
077 Sputum	5407.06	16.12	231.398	138.78	84015.4	11928.4	74453.4	19.9	1.07	0.231	4930.84	3.93	54
078 Sputum	5135.62	9.88	5.417	8.07	41374.7	16362	87534.3	37.14	1.07	0.231	858.8	3.93	54
079 Sputum	4036.52	21.48	5.417	943.56	90433.5	27949.9	160030	114.28	1.07	1.628	1863.68	3.93	54
080 Sputum	5632.65	89.73	281.439	169.47	287297	109981	300519	289.26	1.07	12.627	45103.2	3.93	54
081 Sputum	8693.68	1.21	5.417	2755.76	57571.8	16768.4	271982	79.6	1.07	0.231	11341.5	3.93	54
082 Sputum	54565.9	135.15	5.417	3147.15	1.70828e+06	118124	568534	482.1	1.07	0.231	64449	3.93	54
084 Sputum	128993	17.44	5.417	8.07	72167.3	53556	278671	953.6	1.07	3.256	5322.88	3.93	54
085 Sputum	849.08	1.21	5.417	8.07	3022.6	18.48	41654.6	2.36	1.07	0.231	1717.6	3.93	54
086 Sputum	812.48	56.08	23.788	75.32	2051.36	273.28	21114.6	50.56	58.04	12.84	560.36	31.16	54
086 Sputum	2862.44	11.68	44.236	8.07	18925.1	2494.8	111885	13.4	1.07	0.964	5847.24	3.93	54
087 Sputum	21253.9	1.21	5.417	2410.4	3991.8	700.4	143597	74.28	1.07	0.964	618.52	3.93	54
087 Sputum	178.32	1.21	5.417	8.07	1496.2	63.8	12466.5	2.36	1.07	0.231	54.64	3.93	54
002 Plasma	28.7	6.31	32.39	37.44	107.66	97.32	64.51	11.9	4.44	50.04	1256	63.8	136.61
011 Plasma	18.98	18.7	13.01	11.03	35.77	127.82	23.53	7.36	2.37	11.36	73.73	4.26	40.47
021 Plasma	9.81	44.41	8.03	61.62	108.2	246.94	213.42	93.64	103.45	8.6	411.11	65.62	17.89
072 Plasma	126.3	18.98	95.271	66.53	1859.6	270.4	1120.83	83.06	22.29	7.259	629.58	107.69	732.5
073 Plasma	145.06	19.95	112.918	180.23	957.79	88.21	1258.39	79.21	29.02	10.923	431.6	141.19	995.8
074 Plasma	107.65	12.48	78.439	66.53	49.42	88.21	914	391.99	18.11	5.617	384.67	82.9	498
075 Plasma	182.71	36.69	150.282	270.69	971.33	62.1	1463.66	102.94	26.72	9.964	561.94	148.18	1384.2
076 Plasma	145.06	14.28	112.918	8.07	276.13	97.44	1599.58	102.94	29.02	9.964	561.94	148.18	905.1
077 Plasma	145.06	21.92	189.923	180.23	133.36	70.52	1801.83	111.16	33.78	11.908	2443.63	177.05	995.8
078 Plasma	107.65	12.48	95.271	8.07	87.21	31.9	1120.83	79.21	29.02	7.259	698.68	95.05	650.8
079 Plasma	107.65	14.28	78.439	37.66	337.41	1231.89	1051.92	86.96	20.17	7.259	822.7	134.29	650.8
080 Plasma	145.06	19.95	95.271	37.66	376.65	3792.6	1734.64	128.02	33.78	12.919	4859.14	191.98	1185.2
081 Plasma	89.17	12.48	78.439	8.07	774.64	106.92	1051.92	119.53	24.48	9.032	1730.38	134.29	905.1
082 Plasma	53.18	9.04	47.723	15.57	1824.61	146.93	571.79	19.91	5.92	1.688	400.18	30.97	241.2
084 Plasma	89.17	8.21	22.117	419.62	15.91	54	982.96	37.13	14.2	5.617	294.64	60.19	360.8
085 Plasma	107.65	14.28	95.271	66.53	169.6	25.39	1463.66	64.29	22.29	7.259	265.91	82.9	572.6
086 Plasma	1.21	17.03	7.2	43.3	2828	12.92	453.34	1.75	1.47	1.98	441.43	15.15	6.57
087 Plasma	21.32	17.01	34.23	19.54	1520	27.62	725.3	17.2	7.65	104.76	313.71	204.12	1221
087 Plasma	77.69	14.55	37.06	21.44	997.97	1183	12332	11.92	7.1	103.91	233.1	210.43	1201
BAL
Sample	IL-1beta	IFN-alpha2	IFN-gamma	TNF	MCP-1	IL-6	IL-8	IL-10	IL-12p70	IL-17A	IL-18	IL-23	IL-33
074 BAL	163.88	4.36	5.417	8.07	13570.8	1216.42	21126.8	2.36	1.07	0.482	111.56	3.93	54
079 BAL	6111.45	26.28	5.417	452.7	56063.4	44190.1	317311	30.15	1.07	0.231	3702.15	3.93	54
083 BAL	22267.8	1.21	5.417	135.34	16219.8	2148.36	30852.3	201.35	1.07	0.407	4957.89	3.93	54
088 BAL	11.58	9.97	11.059	8.07	3632.13	3653.42	3063.75	2.36	1.07	0.231	272.63	3.93	54
089 BAL	110.18	6.24	5.417	8.07	40063.7	2200.75	33085.3	5.27	1.07	0.241	521.64	3.93	54
090 BAL	2034.31	7.14	5.417	8.07	51124.8	5738.8	39064.6	18.57	1.07	0.241	1719.26	7.79	54
074 Plasma	107.65	12.48	78.439	66.53	49.42	88.21	914	391.99	18.11	5.617	384.67	82.9	498
079 Plasma	107.65	14.28	78.439	37.66	337.41	1231.89	1051.92	86.96	20.17	7.259	822.7	134.29	650.8
083 Plasma	145.06	16.13	112.918	15.57	446.26	62.1	1258.39	94.87	31.38	12.919	338.98	162.44	1089.2

## Sheet: Fig 3
Fig 3a	RBD antibody titration curves
COVID-19 Respiratory RBD IgG
Sample dilution (log10)	002 Sputum	003 ETA	004 ETA d7	004 ETA d14	011 Sputum	013 ETA	021 Sputum	026 ETA d16	026 ETA d17	026 ETA d23	043 ETA	049 ETA d8	049 ETA d9	083 BAL	089 BAL	088 BAL	090 BAL	072 Sputum	074 BAL	077 Sputum	078 Sputum	067 ETA	068 ETA	069 ETA	070 ETA	074 Sputum	071 ETA	079 Sputum	085 Sputum	087 Sputum d10	087 Sputum d5	086 Sputum d9	086 Sputum d5	073 Sputum	081 Sputum	084 Sputum	079 BAL	080 Sputum	076 Sputum	075 Sputum	082 Sputum
1			0.781											2.60807	2.75363	0.739568	2.70297
1.3																		0.769	2.751	0.929	2.62	0.775	0.389	0.978	0.449
1.47											0.504922															2.825	3.227
1.5			0.501											2.30255	2.92623	0.201667	2.94578
1.6						0.90227																						1.898	2.8215	0.183372	0.372823	0.257329	0.174254
1.7																																		2.241
1.78		2.542			2.13794					2.40406			1.53704
1.8																		0.271	2.249	0.437	2.093	0.455	0.245	0.556	0.222
1.845												1.17002
1.9																																			0.223034	1.76908
1.95							0.316111																														2.321	1.11612
1.97											0.261774															2.916	2.912
2			0.203											1.17618	2.51707	0.0830014	2.46591
2.1						0.469461																						1.554	2.99413	0.069966	0.14199	0.152279	0.0617347
2.11								0.676226																															1.068	2.75
2.17																																									2.58244
2.2																																		2.253
2.28		2.267			1.06938					1.75905			0.937446
2.3				2.43857														0.136	1.667	0.175	1.094	0.275	0.131	0.289	0.089
2.345												0.69938
2.4																																			0.132649	1.41756
2.45							0.168752																														1.983	0.863207
2.47											0.138454															3.117	2.784
2.5			0.081											0.477387	1.69875	0.0463725	1.88802
2.6						0.221759																						1.166	2.18699	0.0492218	0.0588731	0.0897573	0.0415007
2.61								0.324664																															0.504	2.686
2.67																																									2.64308
2.7	0.262811																																	1.989
2.78		1.624			0.423815					1.35085			0.435913
2.8				2.24111														0.078	0.809	0.07	0.371	0.13	0.06	0.119	0.048
2.845												0.403463
2.9									0.464288																										0.0668505	0.980475
2.95							0.0670267																														1.399	0.436951
2.97											0.0597723															2.866	2.774
3			0.053											0.172055	0.616122	0.0366013	0.775599
3.1						0.0866816																						0.619	0.91988	0.0416406	0.0340696	0.042587	0.0378551
3.11								0.127866																															0.128	2.377
3.17																																									2.12662
3.2	0.159894																																	1.262
3.28		0.836			0.181052					0.687575			0.1284
3.3				1.83334														0.057	0.295	0.042	0.131	0.063	0.042	0.06	0.043
3.345												0.129507
3.4									0.230199																										0.0381473	0.57112
3.45							0.0532115																														0.638	0.14714
3.47											0.0444854															2.118	1.734
3.5			0.051											0.0744699	0.209452	0.0331565	0.268487
3.6						0.0451147																						0.229	0.298911	0.0287582	0.0305011	0.0348584	0.0400871
3.61								0.0646884																															0.043	1.404
3.67																																									1.2872
3.7	0.105256																																	0.53
3.78		0.336			0.0878538					0.288341			0.0721652
3.8				0.972549														0.051	0.126	0.048	0.067	0.048	0.043	0.044	0.046
3.845												0.077108
3.9									0.0917751																										0.0460274	0.204932
3.95							0.209805																														0.233	0.0778082
3.97											0.0515272															0.914	0.656
4			0.055											0.0469027	0.0646035	0.0282249	0.0846746
4.1						0.037722																						0.086	0.110791	0.0331565	0.0307304	0.0299217	0.0372
4.11								0.0594634																															0.033	0.558
4.17																																									0.478904
4.2	0.0487202																																	0.196
4.28		0.143			0.0609946					0.137443			0.0487668
4.3				0.447465														0.049	0.061	0.051	0.04	0.044	0.044	0.039	0.042										0.0482481	0.0870564
4.345												0.0469265
4.4									0.0626017
4.45							0.0533868																														0.093	0.0524436
4.47											0.0501239															0.343	0.229
4.5			0.039											0.0491692	0.0570864	0.0428148	0.0688395
4.6						0.0413793																						0.054	0.045787	0.0250888	0.0225799	0.0250888	0.0263432
4.61								0.0556585																															0.04	0.196
4.67																																									0.170966
4.7	0.0431168																																	0.126
4.78		0.08			0.0515924					0.0716953			0.0522124
4.8				0.180668														0.091	0.049	0.048	0.049	0.045	0.041	0.047	0.059
4.845												0.0511681
4.9									0.0886341																										0.0337699	0.0506549
4.95							0.0519531																														0.057	0.0393982
4.97											0.0597037															0.137	0.113
5.1						0.0530488																						0.047	0.0520494	0.0486914	0.0554074	0.0327407	0.0537284
5.11								0.0706563																															0.041	0.091
5.17																																									0.071292
5.2	0.0373672																																	0.057
5.28		0.088			0.0481059					0.0870145			0.0688889
5.3				0.0962069
5.345												0.0654444
5.4									0.35099																										0.0481231	0.0502154
5.45							0.0595362																														0.048	0.0962462
5.61								0.0686957																															0.035	0.053
5.67																																									0.0606769
5.7	0.03
5.8				0.0572927
5.9									0.0633828
6.2	0.0503235
6.4									0.0618261
COVID-19 Respiratory RBD IgM
Sample dilution (log10)	003 ETA	004 ETA d7	004 ETA d14	013 ETA	026 ETA d16	026 ETA d17	026 ETA d23	043 ETA	049 ETA d8	049 ETA d9	067 ETA	068 ETA	069 ETA	070 ETA	071 ETA	002 Sputum	011 Sputum	021 Sputum	072 Sputum	073 Sputum	074 Sputum	075 Sputum	076 Sputum	077 Sputum	078 Sputum	079 Sputum	080 Sputum	081 Sputum	082 Sputum	084 Sputum	085 Sputum	086 Sputum d5	086 Sputum d9	087 Sputum d5	087 Sputum d10	074 BAL	079 BAL	083 BAL	088 BAL	089 BAL	090 BAL
1		0.355																																				1.83	1.91739	2.41606	2.6623
1.3											1.047	0.339	0.406	0.821					2.509					0.769	1.385											2.646
1.47								0.0783398							2.906						2.749
1.5		0.23																																				1.644	0.737628	2.13205	2.76964
1.6				0.607507																						2.23					2.80861	0.447152	1.10861	0.842788	1.25491
1.7																				2.495
1.78	2.126						2.68031			1.87921							2.08495
1.8											0.76	0.215	0.244	0.521					1.961					0.432	0.946											2.729
1.845									1.04107
1.9																												0.181784		2.15516
1.95																		1.22173									0.940026										2.389
1.97								0.0560872							2.875						2.868
2		0.125																																				0.965	0.253804	1.83837	2.79479
2.1				0.30596																						1.91					2.78379	0.170766	0.689126	0.420347	0.761879
2.11					0.996005																	2.418	1.018
2.17																													2.41179
2.2																				2.468
2.28	1.906						2.15177			1.47007							1.19957
2.3			2.34502								0.542	0.14	0.173	0.291					0.874					0.232	0.58											2.619
2.345									0.715358
2.4																												0.123619		1.86138
2.45																		0.684392									0.66572										2.116
2.47								0.0578303							2.974						2.871
2.5		0.076																																				0.404	0.132231	1.35259	2.81521
2.6				0.202859																						1.499					1.93734	0.0734954	0.428233	0.15483	0.272423
2.61					0.600293																	2.348	0.561
2.67																													2.52508
2.7																0.86385				2.156
2.78	1.735						1.8322			1.05565							0.475249
2.8			1.90923								0.385	0.089	0.106	0.134					0.367					0.113	0.247											2.19
2.845									0.528314
2.9						0.813809																						0.0828161		1.39034
2.95																		0.276866									0.365365										1.709
2.97								0.0547117							3.039						2.888
3		0.067																																				0.156	0.246116	0.973846	2.2218
3.1				0.109516																						1.105					0.893317	0.0686391	0.23418	0.0797424	0.128194
3.11					0.327761																	2.13	0.176
3.17																													2.27306
3.2																0.546603				1.836
3.28	1.156						1.21829			0.431832							0.207892
3.3			1.47878								0.182	0.056	0.061	0.068					0.169					0.065	0.1											1.1
3.345									0.238387
3.4						0.430161																						0.0575633		1.01828
3.45																		0.120944									0.169713										1.124
3.47								0.0536268							3.036						2.418
3.5		0.059																																				0.083	0.0687615	0.708773	1.0949
3.6				0.0603662																						0.495					0.322363	0.0598399	0.106168	0.0617702	0.0743173
3.61					0.144542																	1.761	0.06
3.67																													1.86585
3.7																0.365372				1.096
3.78	0.465						0.595228			0.161774							0.0710373
3.8			1.02475								0.092	0.047	0.056	0.048					0.104					0.056	0.068											0.431
3.845									0.105466
3.9						0.235133																						0.0764087		0.43984
3.95																		0.132379									0.0911027										0.44
3.97								0.0453355							2.427						1.249
4		0.062																																				0.064	0.051249	0.487719	0.399742
4.1				0.0473587																						0.225					0.117247	0.0528935	0.0705246	0.0476041	0.0546566
4.11					0.0942841																	0.87	0.061
4.17																													0.978619
4.2																0.27572				0.455
4.28	0.229						0.226036			0.142483							0.0518185
4.3			0.324934								0.059	0.044	0.049	0.044					0.089					0.048	0.06			0.0550534		0.166093						0.181
4.345									0.0568493
4.4						0.115044
4.45																		0.0904145									0.068117										0.169
4.47								0.184429							1.183						0.494
4.5		0.063																																				0.077	0.0727424	0.291815	0.175089
4.6				0.0395604																						0.094					0.0717485	0.0495407	0.0503948	0.0469782	0.0478324
4.61					0.157243																	0.329	0.049
4.67																													0.364846
4.7																0.126626				0.192
4.78	0.1						0.125089			0.173928							0.0225882
4.8			0.140742								0.082	0.07	0.067	0.069					0.179					0.067	0.073											0.137
4.845									0.128641
4.9						0.0857128																						0.0518284		0.0825741
4.95																		0.0657933									0.0667621										0.087
4.97								0.1343							0.483						0.212
5.1				0.0559108																						0.097					0.0718966	0.0761258	0.069359	0.0668215	0.0727424
5.11					0.0690424																	0.154	0.055
5.17																													0.144944
5.2																0.0878734				0.117
5.28	0.076						0.123764			0.10625							0.063535
5.3			0.0626374
5.345									0.27285
5.4						0.212277																						0.0668269		0.0793013
5.45																		0.0805311									0.120288										0.081
5.61					0.0720541																	0.127	0.071
5.67																													0.0953397
5.7																0.0854634
5.8			0.0652293
5.9						0.0982839
6.2																0.0895192
6.4						0.10681
COVID-19 Respiratory RBD IgA
Sample dilution (log10)	003 ETA	004 ETA d7	004 ETA d14	013 ETA	026 ETA d16	026 ETA d17	026 ETA d23	043 ETA	049 ETA d8	049 ETA d9	002 Sputum	011 Sputum	021 Sputum
1		2.095
1.47								0.323191
1.5		0.752
1.6				1.63354
1.78	2.772						1.72679			1.68685		1.64611
1.845									0.761064
1.95													2.04224
1.97								0.095201
2		0.253
2.1				0.814266
2.11					0.589934
2.28	2.884						0.690147			0.744016		0.47523
2.3			2.91961
2.345									0.393221
2.45													0.927202
2.47								0.0743242
2.5		0.087
2.6				0.428536
2.61					0.267417
2.7											3.06413
2.78	2.431						0.1912			0.28868		0.192381
2.8			2.39455
2.845									0.192812
2.9						0.358467
2.95													0.389456
2.97								0.0762475
3		0.078
3.1				0.200844
3.11					0.0797256
3.2											1.8701
3.28	0.975						0.128505			0.130207		0.131977
3.3			1.66625
3.345									0.0961891
3.4						0.184506
3.45													0.123701
3.47								0.0870145
3.5		0.068
3.6				0.122538
3.61					0.0684559
3.7											0.927
3.78	0.435						0.101774			0.0927391		0.135911
3.8			0.635226
3.845									0.0835797
3.9						0.0754923
3.95													0.0798
3.97								0.107919
4		0.071
4.1				0.121412
4.11					0.0717043
4.2											0.249929
4.28	0.156						0.088			0.0795766		0.0693976
4.3			0.301051
4.345									0.0752162
4.4						0.112892
4.45													0.0532093
4.47								0.0702683
4.5		0.074
4.6				0.0348
4.61					0.051845
4.7											0.15197
4.78	0.095						0.101395			0.0713171		0.0647089
4.8			0.0865882
4.845									0.0681707
4.9						0.0855826
4.95													0.213023
4.97								0.0661622
5.1				0.0769014
5.11					0.0632558
5.2											0.0721127
5.28	0.076						0.0650833			0.0681081		0.0701013
5.3			0.042
5.345									0.0671351
5.4						0.0511628
5.45													0.0414167
5.61					0.0931875
5.7											0.068
5.8			0.113155
5.9						0.0623256
6.2											0.0698961
6.4						0.0746979
Non-COVID-19 Respiratory RBD IgG
Sample dilution (log10)	054 ETA	055 ETA	059 ETA	062 ETA	063 ETA	066 Sputum
1.47		0.155559	0.332		0.11
1.6				0.212		0.131
1.9	0.318
1.97		0.115137	0.124		0.09
2.1				0.167		0.103
2.4	0.166
2.47		0.0711253	0.069		0.063
2.6				0.109		0.078
2.9	0.082
2.97		0.0554993	0.059		0.059
3.1				0.067		0.067
3.4	0.068
3.47		0.0625825	0.065		0.048
3.6				0.049		0.061
3.9	0.061
3.97		0.0564828	0.059		0.042
4.1				0.071		0.063
4.3	0.065
4.47		0.0609407	0.058		0.049
4.6				0.048		0.068
4.9	0.059
4.97		0.0561159	0.076		0.044
5.1				0.053		0.078
5.4	0.071
Non-COVID-19 Respiratory RBD IgM
Sample dilution (log10)	054 ETA	055 ETA	059 ETA	062 ETA	063 ETA	066 Sputum
1.47		0.114496	0.616229		0.083
1.6				0.273		0.532
1.9	0.340694
1.97		0.0884949	0.336281		0.09
2.1				0.22		0.414
2.4	0.19562
2.47		0.0616004	0.190763		0.084
2.6				0.177		0.267
2.9	0.125188
2.97		0.0472139	0.100455		0.068
3.1				0.109		0.132
3.4	0.0723276
3.47		0.0629629	0.0757689		0.048
3.6				0.081		0.097
3.9	0.0629629
3.97		0.0950741	0.0824907		0.048
4.1				0.065		0.104
4.3	0.0866852
4.47		0.0988096	0.109133		0.049
4.6				0.071		0.091
4.9	0.110608
4.97		0.0977238	0.105605		0.059
5.1				0.082		0.106
5.4	0.121367
Non-COVID-19 Respiratory RBD IgA
Sample dilution (log10)	054 ETA	055 ETA	059 ETA	062 ETA	063 ETA	066 Sputum
1.47		0.4	0.416		0.998
1.6				1.405		1.435
1.9	0.695
1.97		0.229	0.259		0.634
2.1				0.874		0.897
2.4	0.45
2.47		0.105	0.15		0.327
2.6				0.433		0.427
2.9	0.199
2.97		0.077	0.079		0.135
3.1				0.143		0.15
3.4	0.087
3.47		0.071	0.067		0.074
3.6				0.085		0.1
3.9	0.077
3.97		0.071	0.066		0.07
4.1				0.069		0.085
4.3	0.071
4.47		0.07	0.072		0.07
4.6				0.07		0.073
4.9	0.072
4.97		0.058	0.091		0.072
5.1				0.076		0.072
5.4	0.076
COVID-19 Plasma RBD IgG
Sample dilution (log10)	003 Plasma	004 Plasma d7	004 Plasma d14	013 Plasma	026 Plasma d16	026 Plasma d36	043 Plasma d19	043 Plasma d52	049 Plasma	067 Plasma	068 Plasma	069 Plasma	070 Plasma	071 Plasma	002 Plasma	011 Plasma	021 Plasma	072 Plasma	073 Plasma	074 Plasma	075 Plasma	076 Plasma	077 Plasma	078 Plasma	079 Plasma	080 Plasma	081 Plasma	082 Plasma	084 Plasma	085 Plasma	086 Plasma	087 Plasma d5	087 Plasma d10	083 Plasma
1.5	2.77	2.618	2.536	2.53611	2.667	2.855	1.21468	0.292	0.975908	2.75603	2.54809	2.51462	2.42434	2.59171	2.771	0.925681	0.465234	2.692	2.953	2.874	3.037	2.726	2.859	2.986	2.86	1.216	0.369	2.56229	2.51969	2.84913	1.501	1.497	2.475	2.73169
2	2.837	1.551	2.257	2.67682	2.12	2.883	0.385518	0.154	0.372894	2.69833	1.60019	2.69065	1.60786	2.54379	2.86	0.312643	0.197071	2.858	2.952	2.951	2.991	1.736	2.939	3.051	2.976	0.429	0.118	2.5697	2.56106	2.89422	0.692	0.699	2.742	2.79049
2.5	2.889	0.572	1.363	2.48738	0.966	2.932	0.165446	0.086	0.154613	2.61494	0.693876	2.61398	0.630796	2.69618	2.931	0.14307	0.0932	1.849	2.919	2.934	2.884	0.643	2.487	2.935	2.839	0.172	0.069	2.49451	2.77168	2.82534	0.277	0.354	2.235	2.85101
3	2.806	0.21	0.674	1.14305	0.313	2.857	0.0841701	0.082	0.102875	2.11702	0.270596	1.90213	0.228813	2.7169	2.824	0.0676307	0.0593101	0.739	2.845	3.039	2.857	0.231	1.202	3.022	2.7	0.087	0.049	2.61543	2.84623	2.64935	0.129	0.134	1.122	2.79351
3.5	1.448	0.102	0.283	0.437337	0.142	1.675	0.0562894	0.077	0.0743824	0.905258	0.11629	0.819043	0.110275	2.10425	2.531	0.0469562	0.0423	0.249	2.063	2.768	2.407	0.099	0.469	2.239	1.649	0.057	0.047	1.76039	2.17743	2.54283	0.084	0.078	0.436	2.2867
4	0.551	0.064	0.142	0.17769	0.071	0.658	0.0485161	0.066	0.064	0.351952	0.0692731	0.347483	0.0670385	1.0201	1.325	0.0536049	0.0388147	0.115	0.88	1.603	1.114	0.061	0.18	0.979	0.63	0.05	0.039	0.780998	1.10278	2.46085	0.062	0.058	0.175	1.17317
4.5	0.221	0.06	0.092	0.0889655	0.061	0.244	0.0460488	0.071	0.0479675	0.134517	0.0489153	0.13146	0.0509534	0.365845	0.535	0.0486207	0.0756688	0.066	0.283	0.595	0.387	0.052	0.077	0.358	0.22	0.038	0.044	0.280244	0.379093	1.48071	0.058	0.048	0.083	0.423932
5	0.101	0.058	0.08	0.0647195	0.052	0.136	0.0653214	0.118	0.0763929	0.0927213	0.0783716	0.102656	0.069541	0.192066	0.189	0.0519878	0.0460588	0.092	0.14	0.234	0.167	0.054	0.073	0.158	0.12	0.058	0.057	0.167781	0.188754	0.693202	0.051	0.045	0.062	0.199792
COVID-19 Plasma RBD IgM
Sample dilution (log10)	003 Plasma	004 Plasma d7	004 Plasma d14	013 Plasma	026 Plasma d16	026 Plasma d36	043 Plasma d19	043 Plasma d52	049 Plasma	067 Plasma	068 Plasma	069 Plasma	070 Plasma	071 Plasma	002 Plasma	011 Plasma	021 Plasma	072 Plasma	073 Plasma	074 Plasma	075 Plasma	076 Plasma	077 Plasma	078 Plasma	079 Plasma	080 Plasma	081 Plasma	082 Plasma	084 Plasma	085 Plasma	086 Plasma	087 Plasma d5	087 Plasma d10	083 Plasma
1.5	2.876	2.745	2.536	2.69957	2.741	2.981	0.187806	2.592	2.81605	3.2742	2.96363	2.95372	3.07487	2.94271	2.85	2.70475	2.70056	2.619	2.999	2.75	3.157	2.802	2.78	2.689	2.88	2.967	1.918	2.7665	3.25768	2.99117	2.476	2.444	2.826	3.11341
2	3.005	2.327	2.257	2.81906	2.826	2.853	0.0910209	1.702	2.853	3.02073	2.95262	2.90927	3.00835	2.98668	2.854	1.76229	2.819	2.584	2.868	2.911	2.922	2.858	2.889	2.866	2.733	2.799	0.942	2.59038	3.03518	2.91959	1.591	2.334	2.975	3.10639
2.5	2.924	1.059	1.363	2.12717	2.637	2.758	0.0633852	0.725	2.10064	2.98562	2.75208	2.80644	2.89401	2.93025	2.884	0.693891	1.70653	1.862	3.017	2.846	2.959	2.75	2.869	2.814	2.769	2.06	0.386	2.77926	3.04601	2.96951	0.73	1.8	2.777	2.96951
3	2.779	0.39	0.674	1.05702	1.716	2.027	0.0735558	0.259	1.30514	2.76536	1.52188	1.83842	2.67875	2.93652	2.821	0.269878	0.735395	0.789	2.878	2.9	2.911	1.788	2.477	2.824	2.751	0.917	0.162	2.69525	2.97055	2.9458	0.294	1.438	2.55	2.99529
3.5	2.047	0.148	0.283	0.296614	0.715	0.937	0.0829137	0.151	0.609719	1.48124	0.585995	0.691376	1.45662	2.9024	2.725	0.102846	0.17691	0.325	1.95	2.748	2.813	0.769	1.262	1.889	1.944	0.367	0.1	2.47694	2.14701	2.65224	0.132	0.344	1.528	2.12337
4	0.907	0.088	0.142	0.108725	0.309	0.371	0.0919403	0.101	0.496478	0.606537	0.250481	0.273252	0.577556	2.35266	1.694	0.120064	0.0712505	0.18	0.834	1.952	1.847	0.316	0.512	0.796	0.805	0.17	0.075	1.83514	0.978119	1.713	0.084	0.159	0.599	0.955348
4.5	0.306	0.075	0.092	0.058022	0.162	0.167	0.136522	0.098	0.254257	0.22218	0.115494	0.145836	0.217286	1.03945	0.708	0.0514286	0.0272941	0.109	0.327	0.839	0.759	0.145	0.208	0.306	0.339	0.094	0.081	0.692965	0.345504	0.640112	0.085	0.095	0.258	0.352355
5	0.172	0.234	0.08	0.0669236	0.13	0.234	0.150494	0.127	0.259394	0.0968784	0.0742432	0.0787703	0.106838	0.442743	0.311	0.0652293	0.0643822	0.113	0.179	0.334	0.299	0.091	0.112	0.15	0.162	0.088	0.077	0.298784	0.135811	0.239932	0.069	0.078	0.131	0.150297
COVID-19 Plasma RBD IgA
Sample dilution (log10)	003 Plasma	004 Plasma d7	004 Plasma d14	013 Plasma	026 Plasma d16	026 Plasma d36	043 Plasma d19	043 Plasma d52	049 Plasma	002 Plasma	011 Plasma	021 Plasma
1	2.833	1.726	2.536	2.73121	0.887	1.232	0.133271	0.216	0.919971	2.561	1.31879	0.511722
1.5	2.907	0.484	2.257	0.720313	0.357	0.702	0.0848519	0.138	0.358914	1.777	0.299636	0.144297
2	2.025	0.205	1.363	0.237795	0.176	0.332	0.0794956	0.128	0.181413	0.679	0.12688	0.0815901
2.5	0.696	0.111	0.674	0.113033	0.1	0.197	0.0726119	0.092	0.101025	0.248	0.0840741	0.0770744
3	0.241	0.08	0.283	0.125564	0.083	0.117	0.0674224	0.091	0.0827457	0.121	0.111949	0.109045
3.5	0.115	0.071	0.142	0.0668235	0.085	0.099	0.0672222	0.078	0.0672222	0.081	0.0658824	0.066506
4	0.082	0.078	0.092	0.0402	0.074	0.078	0.0700741	0.085	0.0753827	0.071	0.0396	0.0692658
4.5	0.076	0.073	0.08	0.0736056	0.067	0.071	0.0614634	0.069	0.0632195	0.07	0.072507	0.0701013
Fig 3b-d, 3f	RBD antibody titre and sVNT inhibition							Fig 3e	RBD antibody seroconversion and sVNT inhibition positivity
	COVID-19 Diagnosis	IgM	IgG	IgA	% inhibition sVNT	Days post disease onset		COVID-19 respiratory (per sample)
003 ETA	pos	3.445	3.686	3.618	28.9655	7		IgM+IgG+sVNT+	17
004 ETA d7	pos	0	1.646	1.772	3.44828	7		IgM+IgG+	17
004 ETA d14	pos	3.796	4.321	4.081	48.8276	14		IgM+	1
013 ETA	pos	1.296	2.209	2.622	0	10		IgG+	4
026 ETA d16	pos	2.236	2.5	2.466	15.3	16		Negative	2
026 ETA d17	pos	2.774	3.301	0	0	17
026 ETA d23	pos	3.498	3.671	2.487	5.51724	23		COVID-19 respiratory (per donor)
043 ETA	pos	0	1.676	0	1.37931	22		IgM+IgG+sVNT+	14
049 ETA d8	pos	2.123	2.773	2.336	0	8		IgM+IgG+	12
049 ETA d9	pos	2.847	2.792	2.604	0	9		IgM+	1
067 ETA	pos	1.577	1.932		33.63	13		IgG+	4
068 ETA	pos	0	1.247		14.13	10		Negative	2
069 ETA	pos	0	2.046		15.43	7
070 ETA	pos	1.131	1.421		14.66	9		COVID-19 plasma (per sample)
071 ETA	pos	4.591	4.176		76.66	17		VNT+IgM+IgG+s	15
002 Sputum	pos	2.645	1.239	4.101	3.44828	9		VNT+IgG+s	8
011 Sputum	pos	2.456	2.818	2.366	0.689655	14		IgG+	1
021 Sputum	pos	2.259	0	2.889	0	11		sVNT+	2
072 Sputum	pos	2.303	1.608		3.01	12		NegaVNT+	7
073 Sputum	pos	3.83	3.817		59.46	13
074 Sputum	pos	4.128	4.319		60.7	21		COVID-19 plasma (per donor)
075 Sputum	pos	4.101	4.233		89.54	10		IgM+IgG+sVNT+	15
076 Sputum	pos	2.28	2.702		21.51	7		IgG+sVNT+	6
077 Sputum	pos	1.11	1.85		20.45	13		IgG+	1
078 Sputum	pos	1.88	2.768		3.191			sVNT+	2
079 Sputum	pos	3.203	3.356		61.23	16		Negative	6
080 Sputum	pos	2.044	2.986		5.2	5
081 Sputum	pos	0	0		10.7	5
082 Sputum	pos	4.221	4.244		71.99	17
084 Sputum	pos	3.41	3.584		75.18	18
085 Sputum	pos	3.093	3.405		26.83	12
086 Sputum d5	pos	0	0		2.96	5
086 Sputum d9	pos	1.846	0.5247		4.02	9
087 Sputum d5	pos	1.519	1.549		12.29	5
087 Sputum d10	pos	1.98	1.272		19.5	10
074 BAL	pos	3.409	3.199		25.24	21
079 BAL	pos	3.569	3.698		74.94	16
083 BAL	pos	2.064	2.517		11.17	23
088 BAL	pos	1.4	1.231		19.8	10
089 BAL	pos	3.142	3.172		28.31	11
090 BAL	pos	3.587	3.294		34.46	12
054 ETA	neg	0	0	2.485	0
055 ETA	neg	0	0	1.47	0
059 ETA	neg	0.5928	0	1.529	2.06897
062 ETA	neg	0	0	2.608	3.44828
063 ETA	neg	0	0	2.311	0
066 Sputum	neg	0	0	2.612	0
003 Plasma	pos	3.997	4.002	2.686	74.6207	7
004 Plasma d7	pos	2.583	2.667	1.595	13.1034	7
004 Plasma d14	pos	2.811	3.26	2.76	98.2621	37
013 Plasma	pos	3.064	3.371	1.746	55.1724	10
026 Plasma d16	pos	3.379	2.876	1.435	38.3	16
026 Plasma d36	pos	3.517	4.15	1.9	94.8	36
043 Plasma d19	pos	0	1.991	0.2617	6	19
043 Plasma d52	pos	2.387	0	0.3005	0	52
049 Plasma	pos	3.252	1.961	1.447	2.06897	7
067 Plasma	pos	3.776	3.852		95.92	13
068 Plasma	pos	3.275	2.784		41.61	10
069 Plasma	pos	3.384	3.806		80.44	7
070 Plasma	pos	3.76	2.71		64.72	9
071 Plasma	pos	4.564	4.411		94.8	17
002 Plasma	pos	4.342	4.563	2.233	94.2621	8
011 Plasma	pos	2.388	1.887	1.397	8.7	7
021 Plasma	pos	2.877	1.599	1.137	0	2
072 Plasma	pos	2.946	3.213		68.03	12
073 Plasma	pos	3.946	4.322		96.22	16
074 Plasma	pos	4.45	4.644		95.92	24
075 Plasma	pos	4.403	4.443		98.52	10
076 Plasma	pos	3.413	2.712		50.36	9
077 Plasma	pos	3.675	3.471		58.45	14
078 Plasma	pos	3.924	4.379		94.44
079 Plasma	pos	3.946	4.162		97.28	16
080 Plasma	pos	3.022	2.036		31.74	5
081 Plasma	pos	2.028	1.469		14.07	5
082 Plasma	pos	4.395	4.275		94.27	17
084 Plasma	pos	4.037	4.43		96.63	18
085 Plasma	pos	4.342	5.315		98.7	12
086 Plasma	pos	2.382	2.303		19.15	5
087 Plasma d5	pos	3.203	2.368		34.28	5
087 Plasma d10	pos	3.796	3.442			10
083 Plasma	pos	4.021	4.496		95.63	23

## Sheet: Fig 4
Fig 4a	Normalized responses towards SARS-CoV-2 antigens
COVID-19 Plasma															COVID-19 Respiratory
Multiplex features	normdata1	normdata2	normdata3	normdata4	normdata5	normdata6	normdata7	normdata8	normdata9	normdata10	normdata11	normdata12	normdata13		Multiplex features	normdata1	normdata2	normdata3	normdata4	normdata5	normdata6	normdata7	normdata8	normdata9	normdata10	normdata11	normdata12	normdata13	normdata14
IgG2SARS2S1	1.11272	0.769454	-1.68337	0.503574	-0.853844	0.266232	-0.233526	-0.731113	1.59953	-0.557506	1.29789	-0.623512	-0.866528		IgG2SARS2S1	-0.747577	-0.334983	-0.747577	1.18028	-0.877025	2.16012	-0.103089	-0.535035	-1.6711	-0.535035	0.686858	0.0614512	0.832926	0.629781
IgG2SARS2TRIMERS	1.14922	0.781742	-0.646296	-0.144457	-1.56355	-0.0508869	-0.305713	-0.783633	1.80161	-0.75135	1.48053	-0.532329	-0.434887		IgG2SARS2TRIMERS	-0.394377	-0.659715	-1.15565	0.966236	-0.194925	1.92823	-0.394377	-0.760446	-1.56928	-0.362119	0.948662	-0.205804	1.37192	0.481649
IgG2SARS2RBD	1.06679	1.10303	0.260575	-0.218913	-0.122121	0.655137	0.425061	-1.06213	1.1313	-1.02132	0.855577	-1.53649	-1.53649		FcgR2bSARS2S2	0.327205	-1.83074	-0.603487	0.707766	-0.483119	2.04404	-0.730826	-0.603487	-0.296675	-0.9103	0.843954	0.203232	1.30202	0.0304145
C1qSARS2TRIMERS	1.21913	1.00068	-0.741975	-0.376457	-0.637908	0.296557	-0.32227	-0.989191	1.6265	-1.30973	1.45126	-0.741975	-0.474629		FcgR2aHSARS2S1	-1.03578	-1.03578	-1.03578	0.769295	-0.455921	2.17601	-0.258985	-0.552808	-0.415302	-1.03578	1.05736	0.300345	1.12255	0.400565
C1qSARS2RBD	1.06148	0.794862	0.271613	-0.902226	-0.601705	0.616039	0.611552	-1.89493	1.03887	0.317368	0.929066	-1.33427	-0.907722		FcgR2bSARS2S1	0.722288	-0.618161	-0.706571	-0.249878	-1.05343	1.91789	1.08568	-1.69109	-0.706571	-0.37801	0.0644001	1.38613	-0.125607	0.352929
C1qSARS2S1	1.10988	0.862408	-0.0264176	-1.4311	-1.03208	0.635601	0.604462	-0.678438	1.15609	0.0841492	1.10807	-0.844825	-1.5478		FcgR2bSARS2RBD	0.700327	-0.776949	-0.677391	-0.490801	-0.908415	2.12257	1.0926	-0.622266	-0.421837	-1.48071	-0.00134553	1.38218	-0.031058	0.113094
C1qSARS2S2	1.10796	0.889138	0.140253	-0.736526	-1.49225	0.672506	-0.160912	-0.895847	0.837795	0.917495	0.992765	-0.503315	-1.76907		FcgR2bSARS2TRIMERS	0.178525	-0.811929	-1.02966	-0.261608	-0.725223	1.12074	1.08298	-0.836805	-1.69006	-0.863287	0.546655	1.13337	1.16597	0.990341
IgG3SARS2S2	1.00508	0.923875	0.231031	-1.24124	-0.125871	0.465384	0.515857	0.216133	0.794369	-0.217861	0.655852	-2.5321	-0.690513		FcgR2aRSARS2RBD	1.09662	-1.30177	-0.301224	0.152387	-0.659162	1.76319	0.69668	-1.9611	-0.528702	-0.104251	0.054446	1.31883	-0.280389	0.054446
IgGSARS2TRIMERS	1.24417	0.929864	-0.309967	-1.54132	-1.16682	0.521751	0.56483	-0.919689	1.1743	0.0810841	1.16598	-0.712478	-1.0317		FcgR2aRSARS2S1	0.365345	-0.324836	-0.682222	-0.0543149	-0.608427	2.13636	1.0961	-0.240925	-1.80628	-0.981646	-0.0860679	1.34688	-0.21847	0.0584994
FcgR3aFSARS2TRIMERS	0.962268	0.796066	0.251997	-0.914654	-0.518048	0.641082	0.529718	-1.28277	1.04752	0.354263	0.955282	-2.04992	-0.772802		FcgR2aHSARS2RBD	0.820445	-1.69178	-0.595804	-0.030197	-0.691098	1.85066	1.05645	-0.782542	-0.953926	-0.664937	0.0309528	1.37653	-0.172274	0.447526
FcgR3aVSARS2TRIMERS	0.99365	0.84982	-0.0152643	-1.44045	-0.848819	0.637108	0.540763	-1.81742	1.16536	0.142048	1.10672	-0.538993	-0.774535		FcgR2aHSARS2S2	0.768297	-0.773263	-0.607194	-0.228879	-1.6732	2.06593	1.1058	-0.55061	-0.710126	-0.55061	-0.017254	1.36105	-0.338754	0.148815
FcgR2aRSARS2TRIMERS	1.0245	0.898724	0.162097	-1.15652	-1.15652	0.677233	0.0663437	-0.960131	0.910279	0.904642	0.966107	-0.557677	-1.77907		FcgR2aRSARS2S2	0.352697	-0.764135	-0.258743	-0.983329	-0.484307	1.04692	0.95975	-1.15638	-1.90139	-0.612185	0.747882	0.953611	0.995053	1.10455
FcgR2bSARS2TRIMERS	0.909235	0.84994	0.232962	-2.57482	-0.161511	0.494595	0.4824	0.123906	0.814662	-0.0957138	0.756826	-1.31846	-0.514031		FcgR3aFSARS2RBD	0.952119	-0.865612	-0.282663	0.24167	-0.840467	1.67466	0.749135	-2.11357	-0.794491	-0.155371	0.313968	1.26452	-0.461416	0.317525
IgG3SARS2TRIMERS	1.10309	0.868036	-0.193111	-1.67189	-0.92314	0.534417	0.425646	-1.67189	1.12979	0.19008	1.1514	-0.453317	-0.489106		FcgR3aVSARS2RBD	0.577912	-1.472	-0.251692	0.0738351	-1.472	1.8683	1.15763	-0.861845	-0.734285	-0.458203	0.0802068	1.3535	-0.146439	0.285072
IgG3SARS2RBD	1.13162	0.798589	-0.490139	-0.459328	-0.74841	0.687331	0.357973	-1.68702	1.43829	-0.431356	1.25601	-1.11864	-0.734912		IgGSARS2TRIMERS	0.257649	-0.213691	-0.0843018	-0.0258083	-0.617555	2.66826	0.245813	-0.0969721	-0.166304	-1.38429	-0.617555	1.37867	-0.972177	-0.371738
IgG3SARS2S1	1.10635	0.931175	-1.39947	-0.930001	-0.700009	0.517657	0.150385	-0.902199	1.55182	-0.454753	1.42562	-0.609537	-0.687042		IgGSARS2RBD	0.0581922	-0.288152	-1.48631	-0.513996	-0.335776	2.86965	0.101669	0.0804034	0.101669	-0.513996	-0.479522	1.12484	-0.513996	-0.204681
FcgR2bSARS2S1	0.980152	0.988088	-0.568616	-1.03933	-1.20403	0.701507	-0.510728	-1.36874	1.04808	1.10374	1.18429	-0.669093	-0.645312		IgGSARS2S1	-0.660929	-0.792287	-0.290704	-0.124032	-1.38993	1.06913	1.26108	-0.792287	-1.38993	-0.582701	0.443966	0.482119	1.29716	1.46934
FcgR2bSARS2RBD	1.06085	1.01227	0.205831	-1.98784	-0.244341	0.646469	0.563106	-0.890275	1.08978	-0.522062	0.984022	-0.93361	-0.984199		FcgR3aVSARS2S1	1.03601	-0.575337	-0.299271	0.124924	-0.318133	2.33129	0.11808	-0.337874	-0.348099	-0.337874	-1.62977	1.46764	-0.721665	-0.509926
IgG1SARS2RBD	1.23099	0.945665	-0.651536	-0.851207	-0.387585	0.357425	0.0851106	-1.31483	1.47675	-0.498681	1.4214	-0.498681	-1.31483		FcgR3aVSARS2TRIMERS	-0.351715	-0.310203	-0.602761	-0.010221	-0.428787	2.58304	0.348868	-0.0338063	-0.381252	0.0123881	-1.96029	1.20282	-0.0501152	-0.0179701
IgG1SARS2S1	1.01148	0.766744	-0.0526551	-0.965385	-0.725706	0.770621	0.527805	-1.02448	1.21763	0.131932	1.1108	-1.85271	-0.916072		FcgR3aFSARS2TRIMERS	0.597363	-0.179122	-0.195661	-0.544173	-1.37989	2.22177	0.962325	-0.24046	-1.37989	-0.0862413	-0.302274	1.42885	-0.434753	-0.467848
FcgR2aHSARS2S1	1.03241	0.917752	-0.606735	-1.46505	-0.776501	0.701972	0.308677	-1.26964	1.39306	-0.0324945	1.30299	-0.764503	-0.741937		FcgR3aVSARS2S2	0.306743	-0.357508	-0.208911	-0.515027	-0.583105	2.52261	0.851988	-0.208911	-0.842692	-0.276989	-0.276989	1.3015	-1.55347	-0.159237
FcgR2aRSARS2S1	1.02985	0.99086	-0.410048	-0.930494	-0.976083	0.723349	-0.625429	-0.652314	1.024	1.02807	1.1017	-0.577782	-1.72567		FcgR3aFSARS2S2	-0.182274	-0.812108	-0.532331	-1.12948	-0.949212	1.31565	1.21819	-0.723667	-1.03826	-1.00651	0.583545	0.835434	1.36597	1.05506
IgGSARS2S1	0.959879	0.903923	0.348234	-2.19634	-0.0774133	0.694717	0.554573	-0.576528	0.960682	-0.257959	0.879137	-1.19911	-0.993799		IgGSARS2S2	1.23434	-1.46567	-0.398073	0.0318715	-0.967421	2.01905	0.580714	-0.603842	-0.274518	-0.587865	0.061282	1.44315	-0.967421	-0.105594
FcgR2aHSARS2RBD	1.12809	0.965327	-0.739955	-1.60891	-0.826321	0.587667	0.00578007	-0.354537	1.46835	-0.302499	1.35614	-0.771939	-0.907184		IgG3SARS2S2	0.081303	-0.362049	-0.395019	-0.449783	-0.14321	2.35258	1.03616	-1.47705	-0.316912	-0.709453	-0.204515	1.50559	-0.883155	-0.03449
FcgR3aFSARS2RBD	1.05341	0.87604	-0.271325	-1.80944	-1.07954	0.739609	0.428867	-0.52599	1.26559	0.0953099	1.1062	-0.977232	-0.901499		IgG3SARS2RBD	0.307324	-0.48438	-0.104945	-0.185025	-1.73928	2.51242	0.613608	-0.744795	-0.177783	-0.49875	-0.231093	1.28112	-0.614588	0.0661717
FcgR2aHSARS2TRIMERS	1.08204	0.965919	-0.611692	-1.16371	-1.01183	0.651153	0.0984193	-0.893242	1.46123	-0.150735	1.36355	-0.513978	-1.27713		IgG3SARS2TRIMERS	0.227245	-0.465286	-0.283151	-0.31796	-0.546005	2.72341	0.459192	-1.52273	-0.127512	-0.31796	-0.68113	1.27475	-0.283151	-0.139713
FcgR3aFSARS2S1	1.03348	1.09553	-0.664094	-1.3658	-1.07095	0.688384	-0.644417	-0.544355	1.0111	1.05278	1.16452	-0.699083	-1.05708		IgG3SARS2S1	-0.148554	-1.80183	-0.569226	-0.822231	-0.778276	1.31314	1.35719	-0.509439	-0.523544	-0.751517	0.137643	0.631101	1.18735	1.2782
FcgR3aVSARS2S1	1.10923	1.03922	0.154701	-1.67747	-0.315233	0.750385	0.607389	-0.751179	1.05774	-0.545298	0.974028	-1.23922	-1.1643		FcgR2aHSARS2TRIMERS	1.0808	-0.637848	-0.347962	-0.3085	-0.508513	2.21316	0.43758	-1.64706	-0.331714	-0.356336	-0.547222	1.52037	-0.547222	-0.0195347
FcgR3aVSARS2RBD	1.26569	1.00108	-1.0674	-1.02689	-0.882238	0.503923	-0.21201	-0.295263	1.49633	-0.432615	1.39669	-0.61459	-1.1327		FcgR2aRSARS2TRIMERS	-0.0408578	-0.330718	-0.395802	-0.395802	-0.133094	2.66884	0.57689	-0.513344	-0.246958	-0.611151	-1.68208	1.23999	0.050799	-0.186709
IgGSARS2RBD	0.890341	0.852605	0.0466396	-0.162808	-0.000476618	0.373123	0.147671	-0.0997092	-0.00374614	0.564626	0.546373	-3.10825	-0.0463891		FcgR3aFSARS2S1	0.826235	-1.12308	-0.181673	-0.121593	-0.433798	0.7855	0.669639	-2.80791	-0.0272985	0.113655	0.886119	0.96483	0.0841231	0.365256
FcgR2aRSARS2RBD	1.14103	0.977355	0.0440585	-0.438685	-0.106808	0.520914	0.00759072	-0.00763627	0.0689906	0.388934	0.587385	-2.95141	-0.231719		IgG1SARS2TRIMERS	0.888087	-1.04854	-0.208601	-0.281142	-0.311091	0.922821	0.661314	-2.63278	-0.412728	-0.0691464	1.08742	1.07983	-0.0565145	0.381067
IgG1SARS2TRIMERS	0.997466	0.499963	0.371836	-1.88561	-0.356887	0.557795	0.294908	0.46812	0.491666	0.380206	0.404787	-2.39527	0.171019		IgG1SARS2RBD	0.305557	-1.9028	-0.0438092	-0.72044	-0.672391	0.771758	0.601825	-1.96937	0.127022	0.273844	1.37304	0.900088	0.136113	0.819557
IgGSARS2S2	0.73416	0.542273	0.19558	-0.0501713	0.447416	0.675895	0.607167	0.206632	-0.00640666	0.00468143	0.220064	-3.1323	-0.44499		IgG1SARS2S1	0.796123	-1.44578	0.127159	-0.270863	-0.549101	1.36413	0.632267	-2.3251	-0.406378	-0.129986	0.846853	1.09829	-0.0666443	0.32903
FcgR2aHSARS2S2	1.14372	1.02411	-0.00221085	-0.355157	-0.216804	0.481624	0.0547946	0.0242977	0.146047	0.414695	0.538493	-2.94175	-0.311862		IgG1SARS2S2	1.0566	-1.29541	-0.427023	-0.423204	-0.675264	1.0865	0.781572	-1.92685	-0.577123	-0.331494	1.24899	1.29627	-0.209569	0.39601
FcgR2bSARS2S2	0.171459	1.21389	0.889585	-1.00034	0.044297	1.20008	0.293964	-0.576214	0.577129	0.235429	0.0723641	-2.44918	-0.672461		IgG2SARS2S2	1.11366	-1.08259	1.01867	-0.754797	0.267347	0.350711	0.984802	-2.22937	-0.83455	0.0404576	0.75128	1.09768	-0.603434	-0.119872
FcgR2aRSARS2S2	0.403642	2.04294	0.611275	-1.43358	-0.014059	1.24885	-0.061088	-0.203292	0.425414	-0.565609	-0.146204	-1.62499	-0.683297		IgMSARS2NP	1.38334	-1.5677	-0.192726	-0.426209	0.615707	0.404071	0.137612	-1.83478	-0.962673	-0.00238718	0.86709	1.63694	-0.276414	0.218128
IgG1SARS2S2	0.513509	0.991821	0.165286	-1.81437	0.0628744	0.957864	1.17702	-0.635007	-0.0343112	0.940885	0.345119	-1.61053	-1.06016		IgMSARS2TRIMERS	0.868307	-1.00084	0.295751	-0.336252	-0.330132	0.810556	1.14697	-2.28711	-1.03484	-0.837575	0.591046	0.980616	0.513803	0.619709
FcgR3aVSARS2S2	0.101547	1.09296	1.16449	-1.0539	-0.364523	0.222307	-0.148347	-0.682405	-0.00494958	0.865647	1.6314	-1.77228	-1.05195		IgMSARS2RBD	0.987979	-1.2031	0.0955332	-0.553823	-0.266902	-0.116529	1.5442	-1.90503	-1.07385	-0.470313	0.790015	1.2812	0.194816	0.695806
FcgR3aVSARS2NP	0.585631	1.68237	0.3833	-1.23705	-0.298482	0.998696	0.321314	-0.063302	0.336353	-0.188767	0.221786	-2.37065	-0.371206		IgMSARS2S2	1.48156	-1.46929	-0.358319	-0.531188	0.362588	0.297454	0.143191	-2.04775	-0.472777	-0.0375864	0.982171	1.58868	-0.177343	0.238608
FcgR3aFSARS2NP	0.342272	1.65141	0.622619	-0.65839	0.156609	0.882579	0.300093	-1.08259	0.375664	0.246395	0.121818	-2.39469	-0.563787		IgMSARS2S1	1.22431	-1.4149	0.840224	-0.455381	-0.389068	0.294534	1.23788	-1.95213	-0.841755	0.089207	0.571488	1.30724	-0.502427	-0.00921915
FcgR2aRSARS2NP	0.521975	1.6578	0.543816	-1.14421	0.150583	1.30166	-0.215509	-1.00963	0.632489	-0.229367	0.0846492	-2.01312	-0.28113		IgA1SARS2S1	1.46481	-1.55211	0.113031	-0.221079	-0.464336	0.320403	0.24346	-2.03852	-0.577053	0.309633	0.904268	1.59026	-0.23444	0.141674
FcgR2aHSARS2NP	0.565694	1.01309	0.264836	-1.59967	0.0955494	1.19442	0.907812	-0.784397	0.140928	0.816466	0.156154	-1.933	-0.837873		IgA1SARS2RBD	0.950554	-1.37952	0.342182	-0.0713166	-0.877799	0.817655	1.12946	-1.63207	-1.15761	-1.03422	0.68112	1.0429	0.482315	0.706346
IgGSARS2NP	0.388181	0.684209	1.03787	-0.709084	-0.109213	0.386675	-0.164974	-0.978979	0.212998	0.761228	1.57734	-2.16714	-0.919121		IgA2SARS2S1	1.01683	-1.1668	0.244131	-0.349767	-0.265377	-0.120289	1.32046	-1.89718	-1.22888	-0.603706	0.881773	1.3995	0.174629	0.594695
FcgR2bSARS2NP	0.776372	1.55261	0.415598	-1.2499	-0.169751	1.14655	-0.378949	-0.589714	0.587663	-0.107449	0.355338	-2.21794	-0.120415		IgA2SARS2RBD	1.59056	-1.43535	-0.0271053	-0.413624	-0.632904	0.383855	0.377677	-1.84357	-0.389513	0.280317	0.987805	1.66123	-0.406742	-0.132631
IgG3SARS2NP	1.22547	0.494802	-0.253399	-0.554769	-0.841709	0.885031	0.00533218	-1.76531	1.57307	-0.230416	1.10375	-1.12054	-0.521322		IgA2SARS2TRIMERS	0.41456	-0.986741	-0.179124	-0.179124	-2.24924	1.79073	0.655712	-0.940929	-0.268958	0.442234	0.253537	1.33048	-0.268958	0.18582
IgG1SARS2NP	1.04854	0.745923	0.00529173	-1.23602	-0.764307	0.664441	-0.312085	-1.67481	1.57093	-0.302792	1.1803	-0.966453	0.0410343		IgA1SARS2TRIMERS	0.340792	-1.79555	-0.0527693	-0.121799	-1.79555	1.62682	0.647376	-1.12202	0.0597709	0.848297	0.262173	1.13162	-0.116499	0.0873369
IgG2SARS2NP	0.830796	0.5069	-0.860469	-0.844913	-0.447688	0.779959	-0.602793	-1.22604	0.695854	1.5454	1.50405	-0.841884	-1.03917		IgA2SARS2S2	-0.235816	-1.48919	0.052181	-0.474505	-0.915589	0.56047	1.58745	-0.937889	-0.702152	-0.822519	0.102436	0.203317	1.47516	1.59665
IgA2SARS2S2	1.04389	1.04549	0.606799	-1.31727	-0.618836	0.760538	-0.121369	-1.26777	1.27493	-0.172216	0.992471	-1.1887	-1.03796		IgA1SARS2S2	0.82982	-2.05364	0.230853	0.072993	-1.04221	1.67742	0.735416	-1.16892	-0.664058	-0.237938	0.30227	1.26684	-0.102971	0.15412
IgA1SARS2S2	1.33838	0.894532	-0.572822	-1.2702	-0.52182	0.734368	-0.667703	-1.16582	1.5366	-0.379871	1.26766	-0.710839	-0.48247		IgA2SARS2NP	0.359547	-1.03256	-0.169867	-0.0845195	-2.40011	1.80729	0.773198	-0.690759	-0.15682	0.182965	0.36613	1.20832	-0.107563	-0.055245
IgMSARS2RBD	-0.734249	1.3714	-0.0422343	-0.993813	-0.562884	0.675449	-0.574593	0.938912	2.12319	-0.743806	-0.414075	0.122167	-1.16547		IgA1SARS2NP	1.37904	-0.232495	-0.268203	-0.344764	-1.8687	0.956073	0.149408	0.467844	0.149408	0.524238	0.341578	0.987272	-2.19441	-0.0462913
IgMSARS2S1	0.344131	0.467075	-0.132037	-1.00981	-0.550032	0.27986	-0.374904	-1.0745	2.81974	-0.322025	0.173331	0.269643	-0.890473		FcgR3aVSARS2NP	0.493468	-0.0877654	0.235591	0.558512	-0.956844	1.37438	-0.956844	-0.597593	-2.29455	0.0132544	-0.197454	0.962903	0.0132544	1.4397
IgMSARS2TRIMERS	-0.164703	2.24824	-0.806528	-1.14608	-0.9794	0.639792	0.0765499	0.207523	0.340668	0.291422	1.00148	-0.193972	-1.515		FcgR3aFSARS2NP	0.665082	-1.54816	0.216927	-0.475995	-0.402421	1.60605	1.38545	-0.93262	-0.707816	-0.453491	-1.12799	-0.10524	0.392878	1.48734
IgMSARS2S2	1.04161	0.657652	-0.640756	-1.0854	-0.687499	2.30382	-0.055621	0.80124	0.00357526	-1.2469	-0.00451932	-0.141888	-0.945312		FcgR2bSARS2NP	0.985863	-0.212319	1.49294	-0.315022	-0.371821	1.55526	-0.236777	-2.44056	-0.432993	-0.694103	0.611215	-0.020632	-0.100183	0.179124
FcgR3aFSARS2S2	0.145266	0.652275	-0.183816	-0.0278376	0.0185174	-0.227545	-0.397947	1.37136	1.46314	-0.47965	-2.50458	0.705661	-0.534846		IgG3SARS2NP	-1.01963	-1.37839	0.254816	0.404416	-0.765085	1.03717	0.597914	0.322049	0.182051	0.49764	0.442892	1.14564	-2.35045	0.628963
IgMSARS2NP	0.982245	0.954166	-0.152564	-1.6227	-0.254096	0.819935	0.678685	-1.11824	1.07901	0.125114	0.934721	-1.32126	-1.10501		FcgR2aHSARS2NP	0.980351	-1.19988	0.271414	0.440836	-0.930552	1.65376	1.20618	-1.02712	-0.845215	-0.54294	0.17647	1.38918	-0.870019	-0.70246
IgA2SARS2NP	0.975344	0.986573	-1.61513	-1.0601	-0.544604	0.831241	0.616924	-0.933376	1.24497	-0.221775	1.16386	-0.490215	-0.953712		FcgR2aRSARS2NP	0.974736	-1.6347	0.506067	0.433146	-0.769618	1.65061	0.907735	-1.23438	-0.147413	-0.0630858	0.424267	0.987047	-1.11729	-0.917129
IgA1SARS2NP	1.11086	1.15989	-1.33943	-0.834501	-0.577407	0.898377	-1.36561	-0.816134	0.910488	0.932342	0.979764	-0.387582	-0.671059		IgGSARS2NP	0.796583	-1.56702	0.401913	-0.56945	-1.16255	0.926495	1.25332	-1.39763	-0.52755	-0.44471	0.532996	-0.533452	1.04351	1.24754
IgA2SARS2TRIMERS	1.08246	1.23129	-0.0999401	-1.83378	0.145324	0.791878	0.515574	-0.120226	0.944873	-1.01921	0.657608	-1.22375	-1.07211		IgG1SARS2NP	1.16518	-1.38207	0.559107	0.706942	-0.656534	1.51136	0.426226	-1.43213	-0.255164	0.187203	0.538412	0.948013	-1.15827	-1.15827
IgA1SARS2TRIMERS	1.19026	1.10074	-1.65992	-0.902248	-0.494146	0.797263	0.317642	-0.566091	1.21265	-0.918826	1.16884	-0.475371	-0.770803		IgG2SARS2NP	1.00138	-1.58004	0.401852	0.515749	-0.899806	1.5721	0.77864	-0.800405	0.00241076	0.0296793	0.515871	1.00833	-1.37527	-1.1705
IgA1SARS2RBD	1.01828	0.873959	0.117317	-1.14423	-0.750841	0.723312	0.495391	-1.45193	1.17145	0.2313	1.08578	-1.29259	-1.07718		IgG2SARS2RBD	0.718651	-1.03559	-0.293453	-0.0767431	-1.13207	2.17737	0.978753	-1.07802	-0.885754	-0.586219	-0.0564715	1.35517	-0.362904	0.277274
IgA1SARS2S1	0.99504	0.928297	-0.252864	-1.14272	-0.990597	0.644697	0.412657	-1.56558	1.32911	0.0538503	1.25192	-0.691684	-0.97212		C1qSARS2TRIMERS	0.636743	-1.15969	-0.315561	-0.193861	-1.15549	1.97252	1.41201	-1.10976	-0.766882	-0.392354	-0.0568504	1.30178	-0.407526	0.23493
IgA2SARS2S1	1.05145	1.02036	-0.398447	-1.21947	-1.09967	0.660552	-0.138798	-1.1422	0.919613	1.09616	1.13016	-0.668923	-1.21078		C1qSARS2RBD	0.328559	-1.22377	-0.0810931	-0.853411	-1.26809	1.07544	1.23783	-1.2116	-0.81931	-0.808396	0.617583	0.769215	0.90099	1.33606
IgA2SARS2RBD	1.10799	1.11401	0.00690154	-1.7882	-0.327991	0.695925	0.550886	-0.606714	1.06291	-0.404743	0.95633	-1.35682	-1.01048		C1qSARS2S1	0.930846	-1.36704	-0.0430027	0.332596	-1.36069	1.76323	0.703417	-1.48725	-0.635927	-0.116164	0.356649	1.26499	-0.545959	0.204311
IgG2SARS2S2	1.21233	1.04441	-0.583429	-1.37186	-1.03788	0.504537	0.170104	-0.881053	1.39299	-0.1158	1.32266	-0.783538	-0.873464		C1qSARS2S2	0.383107	-1.20379	-0.556045	-0.0757238	-1.12631	2.08519	1.14097	-1.16462	-0.469871	-0.370241	0.0317765	1.49932	-0.397161	0.223397
Fig 4b	Comparison of antibody levels between COVID-19 and non-COVID-19 respiratory samples
Sample	COVID-19 diagnosis	IgG SARS2 S1	IgG OC43 S2	IgG SARS2 S2	IgG 229E S1_2	IgG SARS2 NP	IgG 229E NP	IgG 229E S1	IgG NL63 S1_2	IgG NL63 TRIMER S	IgG NL63 NP	IgG NL63 S1	IgG HKU1 S1	IgG HKU1 S1_2	IgG OC43 NP	IgG SARS1 NP	IgG SARS1 TRIMER S	IgG HKU1 NP	IgG OC43 S1_2	IgG SARS2 RBD	IgG SARS1 S1	IgG OC43 S1	IgG HKU1 TRIMER S	IgG SARS2 TRIMER S	IgG1 SARS2 S1	IgG1 OC43 S2	IgG1 SARS2 S2	IgG1 229E S1_2	IgG1 SARS2 NP	IgG1 229E NP	IgG1 229E S1	IgG1 NL63 S1_2	IgG1 NL63 TRIMER S	IgG1 NL63 NP	IgG1 NL63 S1	IgG1 HKU1 S1	IgG1 HKU1 S1_2	IgG1 OC43 NP	IgG1 SARS1 NP	IgG1 SARS1 TRIMER S	IgG1 HKU1 NP	IgG1 OC43 S1_2	IgG1 SARS2 RBD	IgG1 SARS1 S1	IgG1 OC43 S1	IgG1 HKU1 TRIMER S	IgG1 SARS2 TRIMER S	IgG2 SARS2 S1	IgG2 OC43 S2
003 ETA	pos	2564	63309	23859	2035	7307	660	301.5	1005	207.5	1196	163	471	15768	260	3001	482	523.5	15952	5284	222.5	219	1607	10605	6243	77275.5	30211	4837	9214	2744	1087	2106.5	578.5	5818	224	1605	22781	642.5	4780	1241	404	25328	8403	273.083	455	3906	14807.8	4.5	87.5
004 ETA d7	pos	112	371	140	267	166	233	145.5	154.5	114	189.5	109.5	161	412.5	188	127	119	382.5	226	110	115	171	162	355	7	1	10.5	2	28	13	14	3.5	4	17.5	1	11	9	9.5	7	7	36	1	1	11.5833	1	2	71.25	3	16
004 ETA d14	pos	23191	27659	50367	7641	21395	1702.5	736.5	2522.5	281	741	198	1536	18919.5	276	16187.5	602	670	10961	22155	1411	1226.5	2219	36376	6391.5	3724.5	15299.5	2244.5	299.5	32	1	47.5	8	1	7.5	13	1269.5	0.5	128	16	7	588.5	8769	13.5833	12	1	40280.8	52	125
013 ETA	pos	402	283707	2703.5	731	2691.5	389	349.5	522	188.5	296	139.5	296.5	5509	303	1659	148	264	19034	678.5	121.5	268	925.5	1494	826.5	35312.5	4524	1805	3312.5	1372	1134.5	1207	302	302.5	117	797	13759	579.5	2135.5	46	306	15926	1658	29.5833	827	2841.5	2611.25	19	799
026 ETA d16	pos	550	60062	878	1491	29501	646	457.5	899.5	286	8286	221	466.5	16200	2315	24285	150	589	42306	556.5	245	1155.5	1445	1306	9	88385.5	21	76.5	17485	50.5	15	1	1	1590.5	16	9	12759	172.5	4688	14	22	34698	6	13.5833	16.5	14	159.75	1	106
026 ETA d17	pos	1871	105086	4700	4690	85211	1475	1138	2963	658.5	24734	334.5	1068.5	27336.5	6023	64668	199	705	39266	2222.5	238	3735	4711	4511.5	11	90529	21	635.5	29690.5	20	25	34.5	25	13704	15.5	1	17226	412.5	7419.5	1	18	45243	12	11.5833	17	39	240.75	29	231
026 ETA d23	pos	11436	192830	14348	1227	67063	236.5	179	751	215.5	706.5	137	249	25217.5	379	51725.5	311	997.5	127310	28097	216	300	3710	17549	2941	133080	2983.5	27.5	30139.5	30	25	20	7	20	3	14	16030	14.5	16823	7.5	35	41809	6663	17.5833	6	32	25736.8	28	69
043 ETA	pos	121	694	107	687.5	171	309	212	541.5	195.5	647	145	242.5	1002	482.5	129	129	296	685	122.5	112	362	203.5	327	21	675.5	9	492	39	220.5	174	522.5	124	661	79.5	254	384.5	441.5	24	10	164.5	611	4	30.5833	337	142.5	108.75	20.5	18.5
049 ETA d8	pos	476.5	171804	718	11381	445	1653	1784	9570	2758.5	6508	1440	7816	26438	1759	321	270	2076	24274	256.5	258	18746.5	20116.5	474.5	219	39242.5	353	14700.5	304	3835	3057.5	13704	4072	14221	1512	11296	25120	3479.5	293	93	2908	31920.5	172.5	104.583	21470.5	25051.5	169.75	17.5	200
049 ETA d9	pos	580	74732.5	2295.5	12046.5	457	1872	2151	10691	2840	6530.5	1676.5	8784	32288	2020	295	408	2557.5	82574	575	276.5	23525.5	23744	847.5	239.5	38966.5	1411	14859	375	5432.5	3607	13995.5	4887	16521	1660	14193	30687	3426.5	298.5	160	3093	37637	231	186.583	20445	30123	355.75	25	237.5
002 Sputum	pos	1282	59878	6607.5	452.5	14783	252	257.5	252	137.5	233	117.5	215	2072.5	119	7019	152	129	3806	1185	114	206	429	2364	1212.5	20318.5	4240	404	4652	139.5	163.5	248	121	160	45	235.5	3011.5	42.5	1796	41	27	5675	1249	17.5833	216	695	2069.75	23.5	94
011 Sputum	pos	1037	1620	6261.5	200.5	409.5	133	113	123	115	164.5	103	108	379	185	290.5	550	190	1030.5	882	112	141	178	2273	1212	1861.5	7189	111.5	273.5	36	83.5	59	23.5	104	15.5	57	396	39.5	132	552	20	1356	1288	55.0833	184.5	141	3953.25	22.5	1
021 Sputum	pos	130.5	1925.5	142	265	149	187	139	643	282	402	277	144	750	183	130	126.5	251.5	513	111	115.5	127.5	291.5	294.5	17	4116.5	100.5	212.5	65	82.5	66.5	1918.5	653	427.5	759.5	156.5	1511	68.5	11	7.5	83.5	1223	20	8.58333	124	503	137.75	6	2
016 Pleural fluid	pos	73673	148394	153460	17802	45139	657	2236	4787	597	1002.5	230	730	28857	1539	30399.5	4644	877	52647	94043	1765	1351.5	1637.5	178759	43051	78543.5	89369	12458.5	12906.5	59	30.5	421	20	75.5	15	2	10741	49.5	3771	431	79	38512.5	87279	20.5833	28	7.5	76976.8	46	240.5
054 ETA	neg	156	2788	118	3807	170	992	658.5	4032	286	1914	224	357	26600	280	168.5	134	232.5	3480	171	160	1539	586	373.5	71	6062	81.5	9255.5	276	1981.5	2368	6884.5	771	2672.5	325	1141	25777	1195.5	136	37	686	7917	100	105.583	4026	1995.5	292.25	2	550
055 ETA	neg	127	4761	100.5	1483.5	132	221	317.5	431	156	1170	141	234	733	259	102.5	118.5	140	2862.5	110	95	249.5	1707	352.5	22	2750.5	1	2567.5	1	136	1066.5	1364	323	2866	180	425	459	297.5	20	11	26	2063	24	20.5833	686	820.5	55.75	7	71
059 ETA	neg	399	90254.5	259	5628	383.5	461	4421	7301	1259.5	1547.5	363	2089.5	22638.5	1296	285	166.5	608	45703	131	267	4505	5928.5	411	157	35278.5	81	8696.5	151.5	800	9426.5	9553	2674	2441	482	6088	19173	2546.5	177	51	435	23991	46	41.5833	9396	11960	127.75	53	1402
062 ETA	neg	152	3522.5	121	2125	159.5	704	1090.5	8043	1668	5756	409	1576	1835	980.5	110	119.5	192	3686	154	136	3298	1600	322	112.5	8481.5	49	5343.5	209	1350	3999	13060.5	4289	11246.5	1134.5	4756.5	4300	2851.5	238.5	7	390	8775	99.5	81.5833	8168.5	4311.5	102.25	3	26
063 ETA	neg	106	257	93.5	214.5	125.5	163	142	261	148	482	119	147.5	417.5	135	120.5	105	208	352.5	104.5	107	278	149.5	302.5	1	9.5	9	1	14	1	22	11.5	1	22.5	14.5	9	1	1	1	17	1	7.5	0.5	3.58333	8	5	85.75	23	14
Fig 4c	PLSDA analyses between 5 COVID-19 patients and 5 non-COVID-19 patients with ETA and plasma samples collected on the same day (or 1 day apart for #049)
Sample	COVID-19 Diagnosis	IgG SARS2 S1	IgG OC43 S2	IgG SARS2 S2	IgG 229E S1_2	IgG SARS2 NP	IgG 229E NP	IgG 229E S1	IgG NL63 S1_2	IgG NL63 TRIMER S	IgG NL63 NP	IgG NL63 S1	IgG HKU1 S1	IgG HKU1 S1_2	IgG OC43 NP	IgG SARS1 NP	IgG SARS1 TRIMER S	IgG HKU1 NP	IgG OC43 S1_2	IgG SARS2 RBD	IgG SARS1 S1	IgG OC43 S1	IgG HKU1 TRIMER S	IgG SARS2 TRIMER S	IgG1 SARS2 S1	IgG1 OC43 S2	IgG1 SARS2 S2	IgG1 229E S1_2	IgG1 SARS2 NP	IgG1 229E NP	IgG1 229E S1	IgG1 NL63 S1_2	IgG1 NL63 TRIMER S	IgG1 NL63 NP	IgG1 NL63 S1	IgG1 HKU1 S1	IgG1 HKU1 S1_2	IgG1 OC43 NP	IgG1 SARS1 NP	IgG1 SARS1 TRIMER S	IgG1 HKU1 NP	IgG1 OC43 S1_2	IgG1 SARS2 RBD	IgG1 SARS1 S1	IgG1 OC43 S1	IgG1 HKU1 TRIMER S	IgG1 SARS2 TRIMER S	IgG2 SARS2 S1	IgG2 OC43 S2
003 ETA d7	pos	2564	63309	23859	2035	7307	660	301.5	1005	207.5	1196	163	471	15768	260	3001	482	523.5	15952	5284	222.5	219	1607	10605	6243	77275.5	30211	4837	9214	2744	1087	2106.5	578.5	5818	224	1605	22781	642.5	4780	1241	404	25328	8403	273.083	455	3906	14807.8	4.5	87.5
004 ETA d7	pos	112	371	140	267	166	233	145.5	154.5	114	189.5	109.5	161	412.5	188	127	119	382.5	226	110	115	171	162	355	7	1	10.5	2	28	13	14	3.5	4	17.5	1	11	9	9.5	7	7	36	1	1	11.5833	1	2	71.25	3	16
013 ETA d10	pos	402	283707	2703.5	731	2691.5	389	349.5	522	188.5	296	139.5	296.5	5509	303	1659	148	264	19034	678.5	121.5	268	925.5	1494	826.5	35312.5	4524	1805	3312.5	1372	1134.5	1207	302	302.5	117	797	13759	579.5	2135.5	46	306	15926	1658	29.5833	827	2841.5	2611.25	19	799
026 ETA d16	pos	550	60062	878	1491	29501	646	457.5	899.5	286	8286	221	466.5	16200	2315	24285	150	589	42306	556.5	245	1155.5	1445	1306	9	88385.5	21	76.5	17485	50.5	15	1	1	1590.5	16	9	12759	172.5	4688	14	22	34698	6	13.5833	16.5	14	159.75	1	106
049 ETA d8	pos	476.5	171804	718	11381	445	1653	1784	9570	2758.5	6508	1440	7816	26438	1759	321	270	2076	24274	256.5	258	18746.5	20116.5	474.5	219	39242.5	353	14700.5	304	3835	3057.5	13704	4072	14221	1512	11296	25120	3479.5	293	93	2908	31920.5	172.5	104.583	21470.5	25051.5	169.75	17.5	200
054 ETA d3	neg	156	2788	118	3807	170	992	658.5	4032	286	1914	224	357	26600	280	168.5	134	232.5	3480	171	160	1539	586	373.5	71	6062	81.5	9255.5	276	1981.5	2368	6884.5	771	2672.5	325	1141	25777	1195.5	136	37	686	7917	100	105.583	4026	1995.5	292.25	2	550
055 ETA d0	neg	127	4761	100.5	1483.5	132	221	317.5	431	156	1170	141	234	733	259	102.5	118.5	140	2862.5	110	95	249.5	1707	352.5	22	2750.5	1	2567.5	1	136	1066.5	1364	323	2866	180	425	459	297.5	20	11	26	2063	24	20.5833	686	820.5	55.75	7	71
059 ETA d7	neg	399	90254.5	259	5628	383.5	461	4421	7301	1259.5	1547.5	363	2089.5	22638.5	1296	285	166.5	608	45703	131	267	4505	5928.5	411	157	35278.5	81	8696.5	151.5	800	9426.5	9553	2674	2441	482	6088	19173	2546.5	177	51	435	23991	46	41.5833	9396	11960	127.75	53	1402
062 ETA d0	neg	152	3522.5	121	2125	159.5	704	1090.5	8043	1668	5756	409	1576	1835	980.5	110	119.5	192	3686	154	136	3298	1600	322	112.5	8481.5	49	5343.5	209	1350	3999	13060.5	4289	11246.5	1134.5	4756.5	4300	2851.5	238.5	7	390	8775	99.5	81.5833	8168.5	4311.5	102.25	3	26
063 ETA d3	neg	106	257	93.5	214.5	125.5	163	142	261	148	482	119	147.5	417.5	135	120.5	105	208	352.5	104.5	107	278	149.5	302.5	1	9.5	9	1	14	1	22	11.5	1	22.5	14.5	9	1	1	1	17	1	7.5	0.5	3.58333	8	5	85.75	23	14
003 Plasma d7	pos	81365	297248	213787	72752	185322	62434	45415	56032	20059	99916	13603	65140.5	183480	8403.5	142072	19794.5	4679.5	160957	75780.5	6915	25863	96680	113561	59670	263450	174089	58701.5	118905	49148.5	39635.5	47641	17795	72838.5	13430.5	56593	131185	14870.5	60706	17598	7114.5	132949	60783	6208.58	21413	71831.5	93134.8	238	34963
004 Plasma d7	pos	3008	120700	34292	41684	7817	41016.5	20093.5	22489	5055	10982	4498	27198	83990	4255	6045	685	12969	46117.5	4973.5	623	27659	29847	21372	51.5	52323.5	15975	30015.5	191	31676.5	9814	12504.5	47	5968	26.5	7465	29822.5	1470.5	209	46	8441	34698	53	30.0833	9031	4626.5	6372.75	60	1772
013 Plasma d10	pos	27256	218002	107112	25678.5	83034.5	17825	17157	18159.5	3639	15688	2076	16743	106272	2807.5	76160	2973.5	2111.5	98557	39404	512	13604.5	47038.5	81434	27008	174408	79135	29993	60381	27193	23984.5	23115.5	7358	15312	4156.5	22410	82929.5	10255.5	54021.5	1858	4941	86606.5	39692	743.083	19372.5	46949	67272.8	56	41555
026 Plasma d16	pos	7757	225568	17365	32138.5	219476	7795	8191	18355	4253	83668	2226	7112	82424	36951.5	181442	503	3471.5	109346	10088.5	922	21049	24895	27486.5	312.5	127282	3070	17730.5	65936	2954.5	191	13597	23	53949	52	252	44228.5	56823.5	53307	28	997	67556	2212	27.5833	4651	15561	12490.2	38	970
049 Plasma d7	pos	1671.5	157352	6380	51345	1276	9728	12999.5	46981	18102	35040.5	11062	47511	136545	9501	881	1182	5111	119088	947	727.5	93709	143097	1530	456.5	84329	2792	44502.5	1042	13532	11667	40956.5	16241.5	37284.5	6883	43985	64155	15052	708	205	6366	90583	301	212.583	58408	77813	633.75	35	875.5
054 Plasma d3	neg	548	84704.5	553	44056	1088	25725	14824	40809	5480.5	39681	2619	7097	113377	7027	788.5	978.5	1429	113722	663	738	36894	19034.5	561	421	46388.5	443.5	40907	949.5	22330	19351.5	34975	7219	30415	3654	10591.5	62035	14847.5	897	98.5	2616	55431	411	454.583	35231	21640	132.75	49	4039
055 Plasma d0	neg	637	150754	373	69620	1657	54915	16812	27923.5	10013	58070	5127	6871	21648	16099	1107	311.5	4284	61006	892.5	600	14180	46313	467	386.5	72780.5	265.5	35386.5	1212	58288	25183.5	32451	9480	52900.5	7265.5	10123	16926	18111.5	1213.5	111	6558	49116	571	381.083	16826	28336	198.75	12	9511
059 Plasma d7	neg	1050	140759	949	38299	1376	3635	20600.5	29870	7391	79868	1244	11754	116716	19126.5	1050	365	6847	73258	454	754	19921	64829	687	982	127490	998	42762.5	2020	19126	50642	46293	22739	64183.5	3897	35110	75657.5	61929.5	1146.5	336	20064	100298	591.5	757.583	52841.5	63879.5	419.75	155	11274
062 Plasma d0	neg	1469.5	132146	783	72798	1713	59475	68445	112064	37815	179818	13853.5	75124	96876	55537	1699	273	3131	110809	1369	1316	79200	97278.5	640.5	2141	169636	1166	96630.5	2986	99570	125370	143714	61267	152234	38106	129270	133075	133269	4016	229	19211	138078	2427	2822.08	113590	148092	614.25	175	1724
063 Plasma d3	neg	690.5	90969	726	41132	1874	9735.5	19391	66303	17618	196388	7553	21107	106594	25955	1647	207	9557	123314	712.5	656	65693	16144	487.5	26.5	65462	39	31698.5	101.5	7930.5	13214.5	60756.5	5112	79927	491.5	14782.5	65434.5	23090	87	27	5326	66680	51	25.0833	44785	11067	133.75	69.5	3384.5
[truncated: 267 more columns]

## Sheet: Fig 5
Fig 5e-f	Comparisons of immune features between respiratory and paired blood samples
Sample	IL-1b	IFN-a2	IFN-g	TNF-a	MCP-1	IL-6	IL-8	IL-10	IL-12p70	IL-17A	IL-18	IL-23	IL-33	sIL6Ra	IL-6:sIL-6Ra	RBD IgM	RBD IgG	RBD IgA	% RBD inhibition	% NK of total	% HLA-DR+ of NK	% Monocytes of total	% B of total	% CD14+CD16- of Monocytes	% CD14+CD16+ of Monocytes	% HLADR+CD38+ of CD4	% CM of CD4	% Naive of CD4	% EMRA of CD4	% EM of CD4	% HLADR+CD38+ of CD8	% CM of CD8	% Naive of CD8	% EMRA of CD8	% EM of CD8	% ASC of B	# NK	# HLADR+ NK	# Monocytes	# CD14+CD16- Monocytes	# CD14+CD16+ Monocytes	# CD4	# HLADR+CD38+ CD4	# CM CD4	# Naive CD4	# EMRA CD4	# EM CD4	# CD8	# HLADR+CD38+ CD8
002 Sputum	3.44	1.61	3.33	3.22	4.16	2.58	2.44	0.95	0.74	2.47	2.84	4.06	3.88	2.38135	0.00108342	2.645	1.239	4.101	3.44828
003 ETA	3.44	1.61	3.33	3.22	4.16	2.58	2.44	0.95	0.74	2.47	2.84	4.06	3.88	2.96993	0.000868708	3.445	3.686	3.618	28.9655
004 ETA d7	3.44	1.61	3.33	3.22	4.16	2.58	2.44	0.95	0.74	2.47	2.84	4.06	3.88	2.35975	0.00109334	0	1.646	1.772	3.44828
004 ETA d14	3.44	1.61	3.33	3.22	4.16	2.58	2.44	0.95	0.74	2.47	2.84	4.06	3.88	33.5532	7.69e-05	3.796	4.321	4.081	48.8276	11.2	3.39	0.75	0	51.4	46.9	16.2	11.2	0	33.8	50	1.16	20.9	0.12	4.64	72.6	0	2.77213	0.839065	67.35	34.124	31.43	1.86624	0.304439	0.210385	0	0.62868	0.933119	20.0979	0.232661
011 Sputum	3.44	1.61	3.33	3.22	4.16	2.58	2.44	0.95	0.74	2.47	2.84	4.06	3.88	4.40413	0.000585814	2.456	2.818	2.366	0.689655	1.37	0.97	0.91	5.28	70.8	27.3	56.4	39.3	3.73	4.38	48.3	28.3	50.8	0.13	0.38	47.5	2.04	0.205417	0.145441	25.116	17.664	6.9	7.37702	4.15332	2.89383	0.274389	0.323869	3.55356	6.40241	1.81427
013 ETA	3.44	1.61	3.33	3.22	4.16	2.58	2.44	0.95	0.74	2.47	2.84	4.06	3.88	6.61293	0.000390145	1.296	2.209	2.622	0	15.6	8.42	4.75	2.95	70.1	28.8	3.33	32.2	6.67	7.78	48.9	6.52	16.5	1.83	3.87	77.8	0	0.628407	0.339179	59.375	41.625	17.125	0.507559	0.0169186	0.16395	0.0338373	0.0394768	0.248543	2.77546	0.180868
016 Pleural fluid	25.14	4.61	3.73	5.87	4947	12495	2824	49.81	2.42	2.82	530.77	28.3	43.97	24.8817	0.502177	3.715	4.5	2.163		5.19	0.37	18.2	0.82	6.07	93.5	12.8	68.8	2.25	0.42	27.6	23.7	79.7	4.34	2.21	13.4	7.46	2.30301	0.164184	899.08	54.34	839.8	23.1189	2.95531	15.8859	0.519176	0.0976229	6.38986	18.5927	4.41522
021 Sputum	11128	1.61	41.13	239.72	20907	4107	85024	10.95	0.74	57.44	28504	695.94	53.93	3.61723	1.1354	2.259	0	2.889	0	2.29	0.38	0.88	7.63	90.5	8.66	3.59	43.6	1.03	1.54	51.8	31.2	6.25	0	6.25	93.8	0	0.449087	0.074521	391.6	351.55	33.82	14.5904	0.523608	6.35389	0.149042	0.225524	7.55015	1.19822	0.374566
026 ETA d16	3.44	1.61	3.33	3.22	86.03	76.43	58.12	0.95	0.74	2.47	2.84	4.06	3.88	8.88129	0.00860573	2.236	2.5	2.466	15.3	51.3	40.2	5.92	0.14	89.4	6.51	36.2	12.4	1.81	9.28	75.3	28.8	27.1	2.54	5.71	64	0	3.08634	2.41854	5.49376	4.90912	0.36192	1.19724	0.433772	0.149203	0.0216585	0.111301	0.902439	1.70862	0.493333
026 ETA d17	44083	1.61	2479	8467	201876	130618	868019	743	0.74	225.92	2452	813.48	801.62	83.9904	1.55515	2.774	3.301	0	0	77.3	62.2	3.94	0.28	88	11	35.4	7.28	0.49	12.6	75.2	48.5	37.8	1.74	6.98	52.9	14.3	57.2063	46.0314	278.164	244.982	30.358	6.18686	2.19056	0.451434	0.0303423	0.777058	4.65495	10.3608	5.01017
026 ETA d23	7826	1.61	30.1	65.84	79507	99513	67215	1025	0.74	23.16	412.54	36.09	71.01	17.187	5.79003	3.498	3.671	2.487	5.51724	2.36	0.73	4.55	3.45	69.2	29.2	22.5	35.5	2.14	0.89	59.4	34.7	76.2	0.72	1.67	20.8	2.35	0.735496	0.227505	677.95	469.35	198.17	9.66118	2.17844	3.42816	0.20569	0.0872623	5.73438	19.6963	6.82516
043 ETA	82.77	1.61	11.19	3.22	38646	304.16	19124	0.95	0.74	2.47	22.53	65.06	20.03	1.09892	0.276781	0	1.676	0	1.37931	55.6	11.1	0.88	0	50	50	25	0	0	100	0	0	0	0	0	0	0	0.0186605	0.00372539	0.025696	0.012848	0.012848	0.0149016	0.00372539	0	0	0.0149016	0	0	0
049 ETA d8	29.3	263.81	275.91	67.75	19621	5032	22660	1150	11.51	60.06	646.34	127.64	93.07	13.3119	0.378009	2.123	2.773	2.336	0	19.1	4.26	2.14	0	78.6	17.9	0	0	0	25	75	0	0	0	5.88	94.1	0	0.0995007	0.0221923	0.33812	0.26544	0.06004	0.0443325	0	0	0	0.0110961	0.0332363	0.376644	0
049 ETA d9	57.74	78.27	199.56	38.47	79507	9258	67348	1057	6.31	73.25	4225	86	82.81	28.4778	0.325095	2.847	2.792	2.604	0	7.11	0.72	16	0.11	93.1	6.41	43.4	27.6	0	6.9	61.4	18	30.5	4.78	7.93	55.8	0	2.14276	0.216988	216	201.15	13.77	2.42605	1.0548	0.669046	0	0.168768	1.48878	25.5262	4.61099
002 Blood	28.7	6.31	32.39	37.44	107.66	97.32	64.51	11.9	4.44	50.04	1256	63.8	136.61	86.4941	0.00112516	4.342	4.563	2.233	94.2621	0.75	13	1.22	0	74.5	17.3	0.47	36.7	60.2	0.46	2.69	4.25	31.5	32.4	7.11	29	0	61.3035	7.9572	99.8054	74.358	17.2568	888.852	4.18288	325.798	535.019	4.10506	23.93	246.167	10.4669
003 Blood	37.12	7.22	13.35	26.23	52.5	70.71	101.5	11.15	4.9	13.12	1909	4.26	76.28	19.7193	0.00358582	3.997	4.002	2.686	74.6207	4.68	8.65	7.24	0	45.8	43.5	1.21	57.2	36.9	0.035	5.82	2.18	27.8	39.3	16.5	16.4	0	72.1888	6.24464	111.695	51.1373	48.5408	183.262	2.2103	104.914	67.618	0.0643777	10.6652	45.2361	0.987124
004 Blood d7	34.18	9.49	68.37	9.5	65.32	60.02	20.62	10.66	3.93	23.44	863.78	46.09	144.39	26.4029	0.00227323	2.583	2.667	1.595	13.1034	7.43	32.3	13.2	0	43.5	43.7	0.44	71.2	16.6	0.39	11.8	4.19	50.4	20.1	18	11.4	0	222.026	71.6648	395.455	171.917	172.804	211.413	0.920044	150.624	35.0274	0.821468	24.9398	79.2223	3.31873
004 Blood d14	45.55	10.52	38.73	9.87	92.72	49.21	1241	3.77	4.18	8.6	1098	42.67	63.56	47.5976	0.00103388	2.811	3.26	2.76	98.2621	5.12	3.01	4.94	12.6	74.3	9.97	1.2	83.2	8.22	0.046	8.57	22.9	69.5	17.9	6.43	6.19	15.1	82.82	2.49333	79.8533	59.36	7.96	539.873	6.48	449	44.3533	0.246667	46.2733	196.413	45.06
011 Blood	18.98	18.7	13.01	11.03	35.77	127.82	23.53	7.36	2.37	11.36	73.73	4.26	40.47	26.1533	0.00488734	2.388	1.887	1.397	8.7	4.13	10.5	10.7	22	96.9	3.05	0.78	20.4	62.8	4.05	12.8	6.94	7.57	46.9	40.4	5.22	6.7	80.4958	8.47037	209.048	202.545	6.37545	457.5	3.56409	93.2013	287.394	18.5278	58.3767	94.5345	6.55683
013 Blood	13.1	1.68	13.01	10.25	352.78	44.08	20.36	2.65	0.73	9.86	401.21	4.26	17.89	56.1323	0.000785288	3.064	3.371	1.746	55.1724	6.17	10	14.5	14.3	96.7	2.71	4.61	35.9	62	0.026	2.02	18.5	41.4	41.1	13.1	4.35	14.7	166.949	16.718	391.802	379.026	10.6363	268.872	12.4031	96.6499	166.727	0.0710269	5.42468	125.487	23.208
016 Blood	386.37	60.22	936.18	1536	867.51	238.97	773.34	296.92	225.34	93.51	504.68	3074	6782	24.8979	0.00959801	2.614	3.024	1.297		3.49	3.97	9.58	14.4	95.8	3.96	0.95	56.1	34	0.96	8.94	1	24	6.21	27.8	42	9.98	99.4722	3.95378	272.661	261.137	10.8026	285.253	2.71705	159.969	97.0269	2.74516	25.5122	352.683	3.53217
021 Blood	9.81	44.41	8.03	61.62	108.2	246.94	213.42	93.64	103.45	8.6	411.11	65.62	17.89	36.7556	0.00671842	2.877	1.599	1.137	0	11.4	7.83	11.9	3.2	93.5	6.48	2.01	32.2	34.9	5.62	27.3	1.7	8.43	4.34	40.3	46.9	0.19	171.393	13.4227	177.782	166.197	11.514	150.663	3.02209	48.4595	52.5685	8.47423	41.1605	240.619	4.10015
026 Blood d16	53.95	10.06	137.5	48.63	104.96	141.7	78.72	34.4	2.64	55.78	931.7	42.67	109.89	77.6783	0.00182419	3.379	2.876	1.435	38.3	3.31	2.57	5.91	21.3	97.1	1.01	1.5	23.2	73.8	0.21	2.77	9.07	16.5	42.3	37	4.28	18.2	72.8719	1.86962	130.373	126.582	1.31821	194.009	2.91212	45.0948	143.125	0.413555	5.37622	66.1775	6.00517
026 Blood d36	25.79	3.83	19.28	31.64	74.72	40.38	814.32	6.48	1.74	10.23	1014	4.26	17.89	116.862	0.000345535	3.517	4.15	1.9	94.8	2.96	5.98	4.42	7.61	89.1	2.57	2.19	44.7	50.8	0.079	4.4	31.4	52.1	20.7	14.6	12.6	8.57	70.9646	4.24265	105.795	94.2879	2.72042	862.283	18.8621	385.26	438.365	0.678222	37.9804	335.057	105.328
043 Blood d19	9.18	1.68	36.25	12.24	4793	62.14	38.71	7.7	0.73	332	854.5	17.6	46.08	53.1518	0.0011691	0	1.991	0.2617	6	2.79	2.91	6.91	25.5	92.6	3.23	7.71	46.9	20.5	3.54	29.1	25	32.6	17.4	13.5	36.5	0	44.04	1.28004	109.209	101.18	3.52417	102.006	7.86659	47.8153	20.8939	3.61329	29.684	98.3203	24.5315
043 Blood d52	1.35	1.08	3.82	1.42	1104	9.03	40.73	3.11	0.79	0.59	565.58	1.84	3.78	59.6619	0.000151353	2.387	0	0.3005	0	8.56	4.07	3.92	5.79	74.4	6.53	0.78	40.2	23.1	2.41	34.3	16.7	33.5	17.8	9.05	39.7	0	247.126	10.0501	113.24	84.2463	7.39893	784.814	6.13914	315.259	181.683	18.8969	268.975	875.161	146.061
049 Blood	31.99	28.88	22.96	9.5	53.43	34.1	57.27	43.93	6.96	57.88	1745	63.8	281.66	34.1359	0.000998949	3.252	1.961	1.447	2.06897	4.08	4.01	2.02	28.9	98.4	0.73	0.73	25.2	61.8	0.34	12.6	7.74	12	47	33.6	7.41	0.11	27.8946	1.11907	13.8335	13.6185	0.101159	76.7355	0.556375	19.3593	47.4563	0.25922	9.6607	57.4394	4.44468
[truncated: 13 more columns]

## Sheet: Fig 6
Fig 6a-d	Correlation between serology immune features in COVID-19 respiratory samples and clinical features
Sample	Age	Weight	Height	BMI	Days post disease onset	Days in hospital	IL1b	IFNa2	IFNg	TNF	MCP1	IL6	IL8	IL10	IL12p70	IL17A	IL18	IL23	IL33	sIL6Ra	IL6:sIL6Ra ratio	ADAMTS4	IgM	IgG	IgA	sVNT inhibition
003 ETA	48	76.9	185	22.469	7	18	3.44	1.61	3.33	3.22	4.16	2.58	2.44	0.95	0.74	2.47	2.84	4.06	3.88	2.96993	0.000868708	1264.53	3.445	3.686	3.618	28.9655
004 ETA d7	69	110	167	39.4421	7	31	3.44	1.61	3.33	3.22	4.16	2.58	2.44	0.95	0.74	2.47	2.84	4.06	3.88	2.35975	0.00109334	15.625	0	1.646	1.772	3.44828
004 ETA d14	69	110	167	39.4421	14	31	3.44	1.61	3.33	3.22	4.16	2.58	2.44	0.95	0.74	2.47	2.84	4.06	3.88	33.5532	7.68927e-05	15.625	3.796	4.321	4.081	48.8276
013 ETA	65	93.5	167	33.5258	10	12	3.44	1.61	3.33	3.22	4.16	2.58	2.44	0.95	0.74	2.47	2.84	4.06	3.88	6.61293	0.000390145	15.625	1.296	2.209	2.622	0
026 ETA d16	59	69.1	162	26.3298	16	29	3.44	1.61	3.33	3.22	86.03	76.43	58.12	0.95	0.74	2.47	2.84	4.06	3.88	8.88129	0.00860574	241.294	2.236	2.5	2.466	15.3
026 ETA d17	59	69.1	162	26.3298	17	29	44083	1.61	2479	8467	201876	130618	868019	743	0.74	225.92	2452	813.48	801.62	83.9904	1.55515	15.625	2.774	3.301	0	0
026 ETA d23	59	69.1	162	26.3298	23	29	7826	1.61	30.1	65.84	79507	99513	67215	1025	0.74	23.16	412.54	36.09	71.01	17.187	5.79003	250.494	3.498	3.671	2.487	5.51724
043 ETA	66	78.1	162	29.7592	22	44	82.77	1.61	11.19	3.22	38646	304.16	19124	0.95	0.74	2.47	22.53	65.06	20.03	1.09892	0.276781	72.7571	0	1.676	0	1.37931
049 ETA d8	25	63	169	22.0581	8	6	29.3	263.81	275.91	67.75	19621	5032	22660	1150	11.51	60.06	646.34	127.64	93.07	13.3119	0.378009	383.193	2.123	2.773	2.336	0
049 ETA d9	25	63	169	22.0581	9	6	57.74	78.27	199.56	38.47	79507	9258	67348	1057	6.31	73.25	4225	86	82.81	28.4778	0.325095	1008.66	2.847	2.792	2.604	0
067 ETA	33	108	168	38.2653	13	21	657.66	7.4	5.417	8.07	18041.8	680.32	43802	6.7	1.07	0.231	280.18	3.93	54				1.577	1.932		33.63
068 ETA	45	102	174	33.7	10	27	4935.04	8.22	11.894	1440.46	41374.7	4822.06	78129.1	145.4	1.07	0.231	2061.28	3.93	54				0	1.247		14.13
069 ETA	65	94	175	30.7	7	24	2188.88	5.84	5.417	368.58	11289.4	13641.4	74453.4	86.96	1.07	0.231	3393.26	3.93	54				0	2.046		15.43
070 ETA	38	128.7	173	43	9	23	14522.7	5.84	22.118	1440.46	31848.9	7718.44	81479.9	6.7	1.07	0.231	5754.38	3.93	54				1.131	1.421		14.66
071 ETA	60	80	167	28.6851	17	17	1877.55	13.56	17.841	406.02	33860.7	7233.09	117879	55.71	1.07	0.723	2322.66	3.93	54				4.591	4.176		76.66
002 Sputum	48	88.7	180	27.3765	9	9	3.44	1.61	3.33	3.22	4.16	2.58	2.44	0.95	0.74	2.47	2.84	4.06	3.88	2.38135	0.00108342	15.625	2.645	1.239	4.101	3.44828
011 Sputum	47	112.4	170	38.8927	14	27	3.44	1.61	3.33	3.22	4.16	2.58	2.44	0.95	0.74	2.47	2.84	4.06	3.88	4.40413	0.000585814	15.625	2.456	2.818	2.366	0.689655
021 Sputum	70	77.3	160	30.1953	11	19	11128	1.61	41.13	239.72	20907	4107	85024	10.95	0.74	57.44	28504	695.94	53.93	3.61723	1.1354	15.625	2.259	0	2.889	0
072 Sputum	28				12		69134	2.98	552.606	26147.4	5459.26	62.1	70943.2	57.14	1.07	0.814	2747.58	3.93	54				2.303	1.608		3.01
073 Sputum	61				13		238164	26.85	55.295	9350.05	542584	48452.5	169989	10614.3	1.07	1.205	85380.6	38.95	54				3.83	3.817		59.46
074 Sputum	52				21		65180.9	32.88	51.252	1372.77	174504	96444.6	91701	5380.38	8.88	10.887	4685.4	34.2	54				4.128	4.319		60.7
075 Sputum	52				10		87975	81.12	406.523	7833.8	640185	177344	509325	1060.93	21.97	3.133	39162	700.05	54				4.101	4.233		89.54
076 Sputum	70				7		2759.51	104.78	77.311	8.07	533174	99447.1	303949	283.01	1.07	0.231	32673.5	61.36	54				2.28	2.702		21.51
077 Sputum	55				13		5407.06	16.12	231.398	138.78	84015.4	11928.4	74453.4	19.9	1.07	0.231	4930.84	3.93	54				1.11	1.85		20.45
078 Sputum	51						5135.62	9.88	5.417	8.07	41374.7	16362	87534.3	37.14	1.07	0.231	858.8	3.93	54				1.88	2.768		3.191
079 Sputum	27				16		4036.52	21.48	5.417	943.56	90433.5	27949.9	160030	114.28	1.07	1.628	1863.68	3.93	54				3.203	3.356		61.23
080 Sputum	76				5		5632.65	89.73	281.439	169.47	287297	109981	300519	289.26	1.07	12.627	45103.2	3.93	54				2.044	2.986		5.2
081 Sputum	74				5		8693.68	1.21	5.417	2755.76	57571.8	16768.4	271982	79.6	1.07	0.231	11341.5	3.93	54				0	0		10.7
082 Sputum	56				17		54565.9	135.15	5.417	3147.15	1.70828e+06	118124	568534	482.1	1.07	0.231	64449	3.93	54				4.221	4.244		71.99
084 Sputum	61				18		128993	17.44	5.417	8.07	72167.3	53556	278671	953.6	1.07	3.256	5322.88	3.93	54				3.41	3.584		75.18
085 Sputum	44				12	4	849.08	1.21	5.417	8.07	3022.6	18.48	41654.6	2.36	1.07	0.231	1717.6	3.93	54				3.093	3.405		26.83
086 Sputum d5	62				5	5	812.48	56.08	23.788	75.32	2051.36	273.28	21114.6	50.56	58.04	12.84	560.36	31.16	54				0	0		2.96
086 Sputum d9	62				9	5	2862.44	11.68	44.236	8.07	18925.1	2494.8	111885	13.4	1.07	0.964	5847.24	3.93	54				1.846	0.5247		4.02
087 Sputum d5	54				5	4	21253.9	1.21	5.417	2410.4	3991.8	700.4	143597	74.28	1.07	0.964	618.52	3.93	54				1.519	1.549		12.29
087 Sputum d10	54				10	4	178.32	1.21	5.417	8.07	1496.2	63.8	12466.5	2.36	1.07	0.231	54.64	3.93	54				1.98	1.272		19.5
074 BAL	52				21		163.88	4.36	5.417	8.07	13570.8	1216.42	21126.8	2.36	1.07	0.482	111.56	3.93	54				3.409	3.199		25.24
079 BAL	27				16		6111.45	26.28	5.417	452.7	56063.4	44190.1	317311	30.15	1.07	0.231	3702.15	3.93	54				3.569	3.698		74.94
083 BAL	48				23		22267.8	1.21	5.417	135.34	16219.8	2148.36	30852.3	201.35	1.07	0.407	4957.89	3.93	54				2.064	2.517		11.17
088 BAL	65				10	24	11.58	9.97	11.059	8.07	3632.13	3653.42	3063.75	2.36	1.07	0.231	272.63	3.93	54				1.4	1.231		19.8
089 BAL	36				11	26	110.18	6.24	5.417	8.07	40063.7	2200.75	33085.3	5.27	1.07	0.241	521.64	3.93	54				3.142	3.172		28.31
090 BAL	65				12	43	2034.31	7.14	5.417	8.07	51124.8	5738.8	39064.6	18.57	1.07	0.241	1719.26	7.79	54				3.587	3.294		34.46
Fig 6e-f	Correlation between multiplex and non-multiplex immune features in COVID-19 respiratory samples
Sample	IgG SARS2 RBD	IgG SARS2 S1	IgG SARS2 S2	IgG SARS2 TRIMER S	IgG SARS2 NP	IgG1 SARS2 RBD	IgG1 SARS2 S1	IgG1 SARS2 S2	IgG1 SARS2 TRIMER S	IgG1 SARS2 NP	IgG2 SARS2 RBD	IgG2 SARS2 S1	IgG2 SARS2 S2	IgG2 SARS2 TRIMER S	IgG2 SARS2 NP	IgG3 SARS2 RBD	IgG3 SARS2 S1	IgG3 SARS2 S2	IgG3 SARS2 TRIMER S	IgG3 SARS2 NP	IgG4 SARS2 RBD	IgG4 SARS2 S1	IgG4 SARS2 S2	IgG4 SARS2 TRIMER S	IgG4 SARS2 NP	IgA1 SARS2 RBD	IgA1 SARS2 S1	IgA1 SARS2 S2	IgA1 SARS2 TRIMER S	IgA1 SARS2 NP	IgA2 SARS2 RBD	IgA2 SARS2 S1	IgA2 SARS2 S2	IgA2 SARS2 TRIMER S	IgA2 SARS2 NP	IgM SARS2 RBD	IgM SARS2 S1	IgM SARS2 S2	IgM SARS2 TRIMER S	IgM SARS2 NP	FcgR2aH SARS2 RBD	FcgR2aH SARS2 S1	FcgR2aH SARS2 S2	FcgR2aH SARS2 TRIMER S	FcgR2aH SARS2 NP	FcgR2aR SARS2 RBD	FcgR2aR SARS2 S1	FcgR2aR SARS2 S2	FcgR2aR SARS2 TRIMER S
002 Sputum	1185	1282	6607.5	2364	14783	1249	1212.5	4240	2069.75	4652	15	23.5	48.5	23.5	3	101	165.5	238	135	691.167	3.5	13	17.5	26.5	23	16918.8	10090.5	27522.7	17329.9	34192.8	7216	4585.5	12313.8	17610	13676	58281.5	30937.3	19536.9	68012	38803.7	6	4	15	35	148.5	21	19.5	84	20
003 ETA	5284	2564	23859	10605	7307	8403	6243	30211	14807.8	9214	23	4.5	76.5	85.5	326	120	163.5	758	176.5	244.167	38.5	22	28.5	48.5	17	54962.8	38123	37272.7	79541.9	66809.2	27550.5	18392.5	21606.8	57787	34204	32373	19723.3	17162.4	56786.5	2597.67	41.5	33	826	99	71	70.5	38	1844.5	184
004 ETA d7	110	112	140	355	166	1	7	10.5	71.25	28	16	3	18.5	11.5	1	3	12.5	2	30	5.16667	14.5	14	22	28	23	96.8333	59.5	276.667	167.917	203.75	14	7.5	42.8333	49	84.5	107	80.3333	55.9167	160	9.66667	9.5	20	12	23	1	18	13.5	14	26.5
004 ETA d14	22155	23191	50367	36376	21395	8769	6391.5	15299.5	40280.8	299.5	31.5	52	23	52.5	43.5	692	784	1981	916	942.667	25.5	19.5	15.5	17.5	6.5	71546.8	44554	88017.2	96529.9	84050.8	53205.5	24777.5	49693.3	54836	49590	56991	34556.3	37134.9	86210	11711.2	386	405.5	2438	798	530	645	1056	3286.5	1614
011 Sputum	882	1037	6261.5	2273	409.5	1288	1212	7189	3953.25	273.5	24	22.5	16.5	10	16.5	44	72	144	70	117.167	7.5	13	11.5	35.5	18.5	1588.83	469	1732.67	1576.92	5266.75	252.5	70.5	270.833	132	649.5	1029	618.333	1124.42	3268	193.167	13	18	27	38	12.5	13.5	11	78.5	12
013 ETA	678.5	402	2703.5	1494	2691.5	1658	826.5	4524	2611.25	3312.5	19.5	19	143	11	101	51	61.5	203.5	70	592.167	22.5	26.5	26.5	14.5	7	3206.83	1085	6574.67	32450.9	14722.8	462	112.5	1712.83	42320	5157	1274.5	612.833	3107.92	2727	1072.17	14	18	24.5	44	24	24	12.5	33.5	25.5
016 Pleural fluid	94043	73673	153460	178759	45139	87279	43051	89369	76976.8	12906.5	42	46	154.5	50.5	3817	2087	2370	4886.5	2169	2828.17	32.5	22.5	24	47	40.5	4958.83	2670	2900.67	9078.92	48011.8	2170.5	684.5	937.833	4738	28257.5	35865.5	21152.3	73231.4	50229	8461.17	8434	7535	13423	12020	3076	10197	7626	16261	12959
021 Sputum	111	130.5	142	294.5	149	20	17	100.5	137.75	65	10	6	15.5	1.5	20	2	1	13	19	30.1667	1	20	6.5	16.5	1	952.833	293.5	2094.17	1840.92	709.25	3758.5	820	611.833	3606	662.5	942	342.833	552.417	1276	218.167	8	28	16.5	7	14	12	22.5	18	4
026 ETA d16	556.5	550	878	1306	29501	6	9	21	159.75	17485	17	1	21	1	160	44.5	69	98	62	47152.7	22.5	7	16.5	25	21	1544.83	476	5624.67	1412.92	20858.8	372	184.5	2270.83	213	10595	1996	1019.33	1894.42	6073	1691.17	14	39	15	19	2224	3	4	18	15
026 ETA d17	2222.5	1871	4700	4511.5	85211	12	11	21	240.75	29690.5	44	29	29	14.5	2798.5	69	76	172	121	68520.2	12	14	14.5	45.5	11	3405.83	862	14445.7	4467.92	36405.8	1340	581.5	9422.83	1017	15035	7256	4204.33	5204.92	14164	9550.17	19	25.5	55	61	2811	26.5	29	58	14
026 ETA d23	28097	11436	14348	17549	67063	6663	2941	2983.5	25736.8	30139.5	10	28	18	18.5	2144	236	351	616	268	66607.2	20.5	7.5	34	20.5	20	4218.33	2634	73703.2	82100.4	104230	1087.5	446.5	104887	37871	85974.5	16584	10363.3	11292.9	35431	5501.67	68	107	169.5	188	3446	235	353	311	475.5
043 ETA	122.5	121	107	327	171	4	21	9	108.75	39	12	20.5	2	27.5	5	6.5	23.5	10	31	28.1667	9	15	21.5	39.5	29	34.8333	31	53.6667	47.9167	108.75	7.5	2.5	5.83333	6	14	1	18.3333	5.91667	1	8.16667	1	15	1	16	28	24	1	25	23
049 ETA d8	256.5	476.5	718	474.5	445	172.5	219	353	169.75	304	6	17.5	14.5	18.5	9	65	63	29	62	58.1667	21.5	20	22.5	21	50.5	751.833	494	240.667	639.917	353.75	63.5	82.5	61.8333	103	77	698	431.333	795.417	4341.5	1652.67	19.5	23	25.5	38.5	27	8	15	41.5	3
049 ETA d9	575	580	2295.5	847.5	457	231	239.5	1411	355.75	375	17	25	11	29.5	17.5	368.5	118	73	185	40.1667	38.5	24	1.5	33	36	4847.83	2127	979.667	5621.92	480.75	756.5	271	343.333	1716.5	135	1923	766.333	1611.42	6638	2397.17	13	13	24	22.5	15	21	6	25.5	33
Fig 6g	Heatmaps of serological and cellular features in COVID-19 respiratory and blood samples
Please refer to Fig 5e-f
[truncated: 63 more columns]

## Sheet: Fig 7
Fig 7a	Levels of plasma cytokines/chemokines (pg/ml), sIL-6R⍺ (ng/ml), and IL-6:sIL-6R⍺ ratio
IL-6	Mild/Moderate V1	Mild/Moderate V7	Severe/Critical V1	Severe/Critical V7		IL-8	Mild/Moderate V1	Mild/Moderate V7	Severe/Critical V1	Severe/Critical V7		sIL-6Ra	Mild/Moderate V1	Mild/Moderate V7	Severe/Critical V1	Severe/Critical V7		IL-6:sIL-6Ra	Mild/Moderate V1	Mild/Moderate V7	Severe/Critical V1	Severe/Critical V7
006	13.69					006	93.34					006	13.69					006	0.0005946
007	93.27					007	64.84					007	93.27					007	0.00210421
008	28.97					008	41.76					008	28.97					008	0.000591562
009	35.74					009	42.06					009	35.74					009	0.00130016
015	36.07					015	293.29					015	36.07					015	0.000751926
016	238.97					016	773.34					016	238.97					016	0.00959802
018	48.86					018	180.21					018	48.86					018	0.00177829
019	88.49					019	133.5					019	88.49					019	0.00226478
022	53.71					022	1203					022	53.71					022	0.00126334
024	56.5					024	119.18					024	56.5					024	0.00151259
027	35.08					027	84.94					027	35.08					027	0.000555845
028	64.98					028	142.04					028	64.98					028	0.00296608
031	98.05					031	176.01					031	98.05					031	0.00197033
032	25.54					032	468.7					032	25.54					032	0.00095463
033	14.49					033	45.78					033	14.49					033	0.000282768
037	43.07					037	23.26					037	43.07					037	0.00157347
038	191.94					038	51.78					038	191.94					038	0.00888682
041	20.72					041	111.56					041	20.72					041	0.000390607
046	60.37					046	800.93					046	60.37					046	0.00248725
047	67.84					047	62.19					047	67.84					047	0.00176706
050	40.38					050	2163					050	40.38					050	0.00107506
051	22.5					051	456.24					051	22.5					051	0.000899991
057	46.12					057	70.2					057	46.12					057	0.00164632
060	591.75					060	12679					060	591.75					060	0.0120973
065	38.63					065	52.44					065	38.63					065	0.00105747
006		17.54				006		286.08				006		17.54				006		0.000534046
007		70.71				007		82.86				007		70.71				007		0.00205552
008		38.38				008		32.79				008		38.38				008		0.000759438
009		36.72				009		27.93				009		36.72				009		0.000905398
019		22.8				019		1462				019		22.8				019		0.000214449
022		129.69				022		349.82				022		129.69				022		0.00396082
028		16.41				028		137.58				028		16.41				028		0.000472767
031		67.84				031		211.86				031		67.84				031		0.000873302
038		41.72				038		48.92				038		41.72				038		0.000877411
043		9.03				043		40.73				043		9.03				043		0.000151353
046		18.39				046		9509				046		18.39				046		0.000624081
051		23.71				051		205.64				051		23.71				051		0.000705294
057		37.71				057		15.12				057		37.71				057		0.00116863
060		89.59				060		31.63				060		89.59				060		0.00170375
003			70.71			003			101.5			003			70.71			003			0.00358582
004			60.02			004			20.62			004			60.02			004			0.00227323
005			80.47			005			38.41			005			80.47			005			0.00194561
010			1095			010			31.63			010			1095			010			0.0550841
011			127.82			011			23.53			011			127.82			011			0.00488734
012			2.82			012			2.56			012			2.82			012			6.16056e-05
013			44.08			013			20.36			013			44.08			013			0.000785288
014			37.05			014			15.36			014			37.05			014			0.000530405
017			151.12			017			99.72			017			151.12			017			0.00261747
020			207.86			020			879.76			020			207.86			020			0.00621451
021			246.94			021			213.42			021			246.94			021			0.00671842
023			38.71			023			125.76			023			38.71			023			0.000753856
025			28.03			025			146.15			025			28.03			025			0.00026584
026			141.7			026			78.72			026			141.7			026			0.00182419
029			162.05			029			239.26			029			162.05			029			0.00391753
030			46.12			030			426.86			030			46.12			030			0.000793764
034			61.08			034			35.43			034			61.08			034			0.0017597
035			22.8			035			80.78			035			22.8			035			0.000355781
036			62.5			036			33.66			036			62.5			036			0.00142452
039			108.05			039			36.02			039			108.05			039			0.00183071
040			118.85			040			103.64			040			118.85			040			0.00214586
042			24.01			042			24.61			042			24.01			042			0.000587851
044			36.39			044			286.08			044			36.39			044			0.000564033
045			101.38			045			145.77			045			101.38			045			0.00179585
048			52.67			048			3515			048			52.67			048			0.00144212
049			34.1			049			57.27			049			34.1			049			0.000998949
052			24.62			052			74.27			052			24.62			052			0.000468203
053			57.56			053			87.38			053			57.56			053			0.00112378
056			42.73			056			108.31			056			42.73			056			0.000516217
058			176.42			058			77.69			058			176.42			058			0.00321983
061			88.49			061			46.4			061			88.49			061			0.00156099
004				49.21		004				1241		004				49.21		004				0.00103388
023				18.1		023				224.34		023				18.1		023				0.000408638
025				76.48		025				1509		025				76.48		025				0.000844569
026				40.38		026				814.32		026				40.38		026				0.000345535
029				51.28		029				6663		029				51.28		029				0.000847264
030				32.48		030				2450		030				32.48		030				0.000763802
034				43.07		034				619.05		034				43.07		034				0.00079288
039				85.2		039				177.15		039				85.2		039				0.000921402
040				121.09		040				210.69		040				121.09		040				0.00248605
042				30.24		042				1665		042				30.24		042				0.000460201
044				31.84		044				1457		044				31.84		044				0.000623925
048				31.2		048				128.71		048				31.2		048				0.000507743
052				22.8		052				325.9		052				22.8		052				0.000327795
053				34.1		053				102.21		053				34.1		053				0.000385328
056				37.71		056				787.99		056				37.71		056				0.000538831
058				31.84		058				31.05		058				31.84		058				0.000538586
Fig 7b	Levels of plasma anti-RBD IgM, IgG, IgA titres and microneutralization titres
IgM	Mild/Moderate V1	Mild/Moderate V7	Severe/Critical V1	Severe/Critical V7		IgG	Mild/Moderate V1	Mild/Moderate V7	Severe/Critical V1	Severe/Critical V7		IgA	Mild/Moderate V1	Mild/Moderate V7	Severe/Critical V1	Severe/Critical V7		Microneutralization	Mild/Moderate V1	Mild/Moderate V7	Severe/Critical V1	Severe/Critical V7
006	3.124					006	2.921					006	1.61					006	60.3987
007	1.885					007	2.339					007	0.9378					007	20
008	1.982					008	1.88					008	1.332					008	20
009	2.399					009	3.193					009	1.685					009	20
015	2.164					015	1.758					015	1.185					015	20
016	2.614					016	3.024					016	1.297					016	20
018	2.306					018	1.666					018	0					018	20
019	2.253					019	1.676					019	1.106					019	20
022	2.889					022	3.305					022	1.292					022	42.7083
024	2.239					024	1.516					024	1.318					024	20
027	2.795					027	1.428					027	0.3585					027	20
028	3.439					028	2.363					028	1.564					028	20
031	3.802					031	1.823					031	1.174					031	20
032	3.405					032	2.038					032	1.476					032	20
033	3.674					033	2.974					033	2.774					033	20
037	2.991					037	2.172					037	1.585					037	20
038	3.132					038	2.487					038	1.643					038	20
041	2.192					041	1.776					041	1.316					041	20
046	2.28					046	2.086					046	1.515					046	20
047	2.427					047	1.619					047	1.34					047	20
050	3.914					050	3.37					050	2.592					050	67.5278
051	3.129					051	3.142					051	2.264					051	20
057	2.941					057	2.507					057	1.61					057	20
060	4.233					060	4.433					060	3.558					060	452.548
065	1.995					065	2.164					065	2.096					065
006		3.229				006		3.174				006		1.771				006		106.832
007		1.938				007		2.365				007		0.9396				007		20
008		2.059				008		1.89				008		1.351				008		20
009		2.604				009		3.373				009		1.834				009		20
019		4.716				019		4.501				019		3.523				019		285.317
022		3.733				022		3.753				022		2.199				022		67.5278
028		4.031				028		3.968				028		2.242				028		63.2456
031		3.626				031		2.722				031		1.687				031		20
038		3.792				038		3.647				038		2.084				038		119.796
043		2.387				043		0				043		0.3005				043		20
046		3.616				046		4.206				046		2.181				046		179.778
051		3.341				051		3.812				051		2.461				051		119.796
057		3.192				057		2.985				057		1.964				057		20
060		4.192				060		4.443				060		3.457				060		339.208
003			3.997			003			4.002			003			2.686			003			201.594
004			2.583			004			2.667			004			1.595			004			20
005			3.185			005			2.005			005			1.294			005			20
010			3.552			010			3.27			010			1.838			010			226.513
011			2.388			011			1.887			011			1.397			011			20
012			3.094			012			3.314			012			2.048			012			101
013			3.064			013			3.371			013			1.746			013			20
014			3.258			014			4.816			014			2.643			014			119.796
017			3.374			017			2.922			017			1.146			017			75.8749
020			2.639			020			2.574			020			1.331			020			20
021			2.877			021			1.599			021			1.137			021			20
023			2.245			023			1.827			023			1.081			023			20
025			2.762			025			1.559			025			1.048			025			20
026			3.379			026			2.876			026			1.435			026			44.7214
029			3.052			029			1.39			029			1.475			029			20
030			3.185			030			2.148			030			2.138			030			20
034			2.945			034			2.335			034			1.467			034			20
035			4.045			035			3.408			035			2.383			035			67.5278
036			3.204			036			2.982			036			1.854			036			20
039			3.082			039			3.912			039			1.794			039			20
040			2.751			040			2.584			040			1.454			040			20
042			3.17			042			2.268			042			1.24			042			20
044			3.506			044			3.642			044			2.824			044			47.7493
045			4.233			045			2.839			045			2.137			045			44.7214
048			3.581			048			3.052			048			2.935			048			44.7214
049			3.252			049			1.961			049			1.447			049			20
052			4.232			052			4.43			052			2.709			052			134.462
053			2.818			053			2.129			053			2.019			053			20
056			3.278			056			3.093			056			2.239			056			80
058			2.617			058			2.389			058			1.169			058			20
061			0.972			061			0			061			0			061			20
004				2.811		004				3.26		004				2.76		004				254.244
023				3.854		023				3.815		023				3.163		023				226
025				5		025				5		025				3.41		025				1708.66
026				3.517		026				4.15		026				1.9		026				179.778
029				2.811		029				3.26		029				2.76		029				806
030				3.291		030				3.05		030				2.268		030				44.7214
034				3.337		034				3.26		034				2.124		034				44.7214
039				3.571		039				5		039				2.507		039				100.797
040				4.267		040				5		040				3.261		040				339.208
042				4.255		042				3.02		042				2.23		042				268.924
044				3.841		044				4.866		044				3.089		044				427.269
048				4.508		048				4.362		048				3.648		048				339.208
052				4.336		052				4.628		052				2.554		052				213.663
053				4.093		053				3.771		053				4.31		053				285.096
056				4.005		056				4.648		056				2.857		056				301.791
058				4.625		058				5		058				2.977		058				2152.58
Fig 7c	PLSDA analysis between Mild-Moderate (NIH score 2, 3) and Severe-Critical (NIH score 4, 5) groups at hospital discharge (V7)
Sample	Visit	NIH score	IgG SARS2 S1	IgG OC43 S2	IgG SARS2 S2	IgG 229E S1_2	IgG SARS2 NP	IgG 229E NP	IgG 229E S1	IgG NL63 S1_2	IgG NL63 TRIMER S	IgG NL63 NP	IgG NL63 S1	IgG HKU1 S1	IgG HKU1 S1_2	IgG OC43 NP	IgG SARS1 NP	IgG SARS1 TRIMER S	IgG HKU1 NP	IgG OC43 S1_2	IgG SARS2 RBD	IgG SARS1 S1	IgG OC43 S1	IgG HKU1 TRIMER S	IgG SARS2 TRIMER S	IgG1 SARS2 S1	IgG1 OC43 S2	IgG1 SARS2 S2	IgG1 229E S1_2	IgG1 SARS2 NP	IgG1 229E NP	IgG1 229E S1	IgG1 NL63 S1_2	IgG1 NL63 TRIMER S	IgG1 NL63 NP	IgG1 NL63 S1	IgG1 HKU1 S1	IgG1 HKU1 S1_2	IgG1 OC43 NP	IgG1 SARS1 NP	IgG1 SARS1 TRIMER S	IgG1 HKU1 NP	IgG1 OC43 S1_2	IgG1 SARS2 RBD	IgG1 SARS1 S1	IgG1 OC43 S1	IgG1 HKU1 TRIMER S	IgG1 SARS2 TRIMER S	IgG2 SARS2 S1
006 Plasma	V7	3	22926.5	263371	97532	35363	119618	104004	9751	94365.5	42076	98430	12131	46198.5	121852	16037	79016	4577	6132	133574	23905	1983	24204.5	45450	54305	19217	247822	76415	32367	95187	67104.5	12395	69100.5	35566	85931	17499.5	47096	94051	22409.5	59254	4938	10469	114509	20814	1661.58	27129	38674	45617.2	173
007 Plasma	V7	2	949	105040	2519	32046.5	5973.5	12544	31389.5	25863	9872.5	36399	6514	29709	51104	22823	5329	654	4707	76022	1411.5	1185	63344.5	40855	649	1085	127006	3751	48294.5	3974.5	24162	51783.5	39792.5	16781	37249.5	14908	52697.5	64305.5	41161.5	3882	477	11635	88462	1639	589.583	81066	51167	850.75	39
008 Plasma	V7	3	709	122992	4665	39128	1222	2604	19898	55272	20946	104764	15362.5	36226	79062	5735	624	221	5218	64139	748	470	46912	44954.5	721.5	471	125162	5720	44560.5	1118	6905	35601.5	68040.5	34414	98839.5	25901	40988	76902	8114.5	631	146.5	3817	68927.5	432.5	293.583	56587	37233.5	538.75	44
009 Plasma	V7	3	25333	169098	44494	19115	58680.5	25586	8929.5	20957	4845.5	9970	840	29824	74732	3498	42191	1929	9969	76644	48064	558	26047	46613	61513	25544	180586	49204.5	29336	66282	59671	18130.5	33373	8528	14225.5	1618	38902	86260.5	12288	50725.5	4018	7472	91574	61797	482.583	44451	31309.5	68517.8	20
019 Plasma	V7	3	86017	247596	170652	51495	116394	40993	12543	72890	22120.5	40395	7069	10951	119411	18125	91544	24561.5	3322	142210	83979	9182	45968	48639.5	146460	69535	231030	155972	43523	85460	29129.5	16482	64029.5	21287	38552	10838	13962	94201	25233.5	75296.5	30253	7367.5	124282	70095	9708.58	34528	45070.5	132735	187
022 Plasma	V7	3	48006	220121	108034	55997.5	140678	147150	22892	88689	23502	128001	20474	59993	143961	8055	126665	5927.5	3548	167394	82562.5	4136	103105	70218	88942	33877	195822	91489.5	44410.5	73197	84035	15154.5	69296.5	15402	93065	11693	46174	105968	11269.5	54517	7209	3739.5	142446	54882	2502.08	82334	60445	59412.8	122
028 Plasma	V7	3	96104	127518	101148	66787	126181	101862	44701	97532	37585	176720	17790.5	53775	113538	22500	96438.5	10139	15870	81238.5	110797	5847	35121	67202	157686	89323.5	109268	112638	60015.5	123100	78964	44107.5	86388.5	39093	150575	18790.5	46958	88116	27331.5	90648	10732	14926	69169	89699	6991.58	35658	51397.5	136976	102.5
031 Plasma	V7	3	6151	246029	49963.5	103116	21072	20451	72683	77634	30814	123326	18862	32598.5	127736	13502	12103	4670	4200	137535	15794.5	9732	62158	140091	31021	3439	192030	34083.5	67103.5	5072	21892	62662.5	61793.5	23280.5	64852	20577	23770	93267.5	11435.5	2045	2677	4238.5	99503.5	11969	10260.1	43886.5	88980.5	23846.8	63
038 Plasma	V7	2	43342	267666	182800	81146	113734	78175.5	37286	116796	43043	135439	35247.5	9848.5	162730	6828.5	106076	19414	1176	240410	42260	2915	110716	39681	77358	31272	196652	92642.5	65927.5	85114	47166	40995.5	84244.5	32558.5	86196	36827	10163	93752	8113.5	65431	6571	876.5	140002	32870	1213.08	62488	30676	47357.8	121
043 Plasma	V7	3	609	72591	1764	35604	1251.5	16653	9019	40187	6839	52416	2680	11594	51495	19967	1041.5	194	2057	70806	639	440	23145	9796	1319.5	326	51206	712	41310.5	685	25142	13096.5	46707.5	8870	56392.5	4305	19367	52653	27284.5	809.5	82	4184	50337.5	226	214.583	20237	13511	180.75	77
046 Plasma	V7	2	109254	255920	92592	51887	62549.5	56354	17779	66384	16532.5	79062	7343	13754	179358	2046.5	51933	5606	905	125928	128231	5732	14435	32725.5	169927	49285.5	147797	40549	39455	13455	35284	4309.5	36358	2345	47380	214	2838	86260	535	6923	356.5	197	83552	74152	383.583	717.5	18552	70753.8	124
051 Plasma	V7	3	69700.5	215699	119203	45484	185034	34994	16225	66338	16800.5	12127.5	6846	28580	132031	2604	134472	4664	1900	107239	75849	3395	35673	47833	137098	29682	127294	31006	29751	66559	16360	668	36243	2099	664.5	128.5	6979	54935	83.5	33852.5	64.5	139	72350	41628.5	55.0833	11815	17053	67433.8	122
057 Plasma	V7	3	11882.5	45484	130638	73374	124626	34844.5	27958	76828	27406	43481	13208	26899	71186	12011	58957	7955	3591	46428	20059	1250	16269	15363	47027.5	10866	38194	116799	58747.5	90093	38372.5	33723	67464.5	26277	53834	18168	34096	41370.5	22364	45585	10008	4594	43238	21148.5	1665.08	19776	24222	35578.8	87
060 Plasma	V7	3	103393	216966	160680	52209	162131	127045	7106	34752	7587	108874	2892	5241	85706.5	1230	126918	24918	3506	110429	93732	9456	11738	44920	170779	82973.5	135846	110368	44975.5	107323	69928	11441	52447	15041	67180	2079	16509	64800.5	2340	92780	20998.5	8705	88923.5	91762	11612.6	21435.5	62208	143845	275
004 Plasma	V7	5	164860	181834	196469	67179	148014	22155	19471.5	26634.5	4456	9478	2875	22961	128369	4488	100111	28787.5	6334	92350	190965	50942	25586	26392	218992	79931	94217.5	104132	28759.5	62306	12091	1516.5	11528.5	36	1143	17.5	8725.5	52169	438.5	30948	7082	683	50914	123502	18102.6	5825	6586	126039	950
023 Plasma	V7	4	70541	114470	140068	46405	50574	15629.5	39635	68733	23905	72591	10436	6304	123556	45104.5	36157	5678.5	9076	88666	67939	2825	17698.5	5402	114413	58436.5	84789.5	92999.5	37875.5	33274	12034	29563	68017.5	19892	36258.5	8681	7023.5	56710	31180.5	22535	3302	7804	52780.5	51586	1735.58	14631	5256	99819.8	749
025 Plasma	V7	4	94815	238614	217034	67179	139562	51806	33048	52140	8649.5	13197.5	2441	30181	150340	379	121207	26196.5	409	151917	97060	15111.5	9593	29709	152850	73142.5	195684	182722	58713.5	131514	21892	34426.5	37936.5	8099	12005	2382.5	32091	95065	662.5	94935	25182	671	99941	87544	14062.6	10395.5	29488.5	141724	135
026 Plasma	V7	5	142970	325828	164734	49077	236771	5428	6939	29893	11619.5	62630	2179	15767.5	136694	25471	225624	18493	2875	187004	159828	12735	16149.5	47891	181258	71287	156948	62193	30384.5	74557	328	75.5	14858.5	117.5	34587.5	30	2794.5	60076	18572.5	68589	6217	345	108332	98862	362.583	1341	19174	88847.8	5
029 Plasma	V7	4	168660	258120	132722	59763	233570	169996	20922.5	53084.5	17134.5	165102	12760	47212	139620	44033.5	194822	45968	11480	169017	186036	72372	55848	44597.5	285630	105401	187708	89761	43430.5	135132	80692	13001.5	43745.5	14084	80549	6403.5	54288	82780	53815.5	120290	31613	11610	109058	131547	50337.6	47136	31678.5	172692	135
030 Plasma	V7	5	26346	208698	28788	21602	33624	11474	12421	14100.5	6884.5	11769	3057	2146	43089	10911	32173	799.5	210241	98407	42283	739	31355	13818	62169.5	4786	126648	2664	10874.5	4422.5	784	79.5	2282	57	127.5	9.5	32.5	22527	4316	4630	28	93340	66980	18474.5	23.5833	3748	249.5	33354.8	110.5
034 Plasma	V7	4	30008	214870	155856	41961	55963	12266	9464	67570	16601	38046	5102	6706	130050	3091.5	53084	9938.5	1135	111776	32334	1306	18746	16599	59602	20992	155760	94440	32666.5	33874	16429	8329	57045.5	20515	28156	5022	6707	86929	2153	36227	7151.5	1230	73249	25424.5	599.583	10503.5	16615	42147.8	243.5
039 Plasma	V7	4	107228	225279	175327	65912	230208	13212.5	42133.5	57724.5	16766	8022	8866	7763.5	78026	11248	185599	8836	4304	101356	143615	1404	39082	37550.5	204668	52685.5	127755	65167	45574.5	81357	8284	30196.5	41394.5	6698	2359.5	578	1194	41013	2536.5	65719.5	534.5	670	76130	74371	88.0833	19776	26861	82254.8	202
040 Plasma	V7	4	146390	244602	174337	78889	210955	154980	28741	80271	26853	157398	18297.5	27060	200983	48317	169869	38092	2731.5	165459	157318	18550.5	43849	48708	219752	123426	257504	179679	72313	190268	138283	38621.5	79980.5	28743.5	151162	20023.5	31779.5	171384	69166.5	151500	38977.5	6677.5	154846	144662	19450.6	47079	52112	189023	121
042 Plasma	V7	4	4157	225326	111143	45668	94930	11726	14546.5	50113	13868	19967	4599	21809	174579	2302.5	45967.5	7257	3607.5	91371.5	11165	494	12009	18378	28615	925.5	159990	90164	41218.5	35695	13956	12086.5	47710.5	5496	13339.5	2648	18399	80129	965.5	23296	11490	885.5	101358	2725	164.583	11689	16455	16723.8	68.5
044 Plasma	V7	4	170722	48386	237819	80052	209895	197851	30607	113123	30630	153449	20715.5	37758	138272	14539.5	189330	41454	3657.5	51818	160024	51518	24492.5	36710	187764	129177	27164.5	122987	62447.5	162654	160975	31429.5	74425	29089	155208	19205.5	39121	80106	26928	119449	28247.5	6140	40679.5	158262	38029.6	21643	32935	180217	1333
048 Plasma	V7	4	92005	268738	154002	79454	178183	104971	34545	98983	38713	147334	23122	43181	175627	33094	126238	23468	19794.5	216275	77311.5	5567.5	67985	53533	140068	30926.5	167540	69638.5	44480	52867	67969	14825	57633	10905	85436	6067	25406	77363	24127.5	28251	3881.5	12368	113402	31498	145.583	29952.5	23864.5	51252.8	162
052 Plasma	V7	4	121023	129233	152666	32507	163329	76206	6273.5	72141.5	20428	83253	3545	6607	38540.5	1133.5	128669	27187	2368	71738	118328	27198	4821	13732	171965	63289	85089.5	50484	20104.5	64346	34350.5	87	42236	6002	36085.5	99	63	22918.5	166	45516	5358	193	50199	70856	1775.58	43	4911	82162.8	1222.5
053 Plasma	V7	4	22293	175558	170744	120908	146286	138122	136614	84428	31275	118628	10040	88965	115242	86662	114966	7640	13959	146344	13004	3721	128945	141404	121264	1211.5	64136.5	52097	56708	48165	71311	52958.5	48032.5	10442	58006	786	35963.5	48504	55843.5	30349	473	7427	61804.5	354	437.583	54697	67164	29263.2	532
056 Plasma	V7	4	117499	275796	165586	34441.5	217887	9183	9961	34441.5	8016	52923	1805	29594	148544	37953	168257	8726	5374	130937	133482	8558	16453	27958	193452	45897.5	151496	53111.5	30730	53074	3633	1847	23369.5	188	21022.5	23	16428	66368	14562.5	41136.5	506	280	78677.5	67030	100.583	1556.5	13629	64621.8	783
058 Plasma	V7	4	133735	279907	172264	35546.5	179726	4323	16950	47050	16571	80789.5	9492	47488	161694	13359	153771	16017	2150	187165	173716	9507	37216.5	62584	160911	46070	145953	73349	31998	38461	446	11002.5	46350.5	6234	66258	2440.5	47730	86422	8563.5	30211	4198	194.5	104655	69219.5	486.583	22173	44517	51759.8	124.5
Fig 7d	Comparisons of clinical and blood immune features between Mild-Moderate (NIH score 2, 3) and Severe-Critical (NIH score 4, 5) groups
Patient	Visit	NIH score	Age	Weight	Height	BMI	DPO	Days in hospital	CD3 T %	gd T cell % Of T	Non Vd2 Of gdT	CD27% Of Non Vd2	Vd2 % Of gdT	% Vd2 of CD3	CD27% Of Vd2	ab T cell % Of T	MAIT cell % Of ab T	MAIT of CD3	%CD8 Of MAIT	CD27% Of MAIT	% T of total	% NK of total	% Monocytes of total	% Eosinophils of total	% B of total	% Neutrophils of total	% CD4+ of T	% Naive of CD4+ T	% CM of CD4+ T	% EMRA of CD4+ T	% EM of CD4+ T	% CD38+ of CD4+ T	% HLA-DR+ of CD4+ T	% CD38+ or HLA-DR+ of CD4+ T	% HLA-DR+CD38+ of CD4+ T	% CD8+ of T	% Naive of CD8+ T	% CM of CD8+ T	% EMRA of CD8+ T	% EM of CD8+ T	% CD38+ of CD8+ T	% HLA-DR+ CD8+ T	% CD38+ or HLA-DR+ of CD8+ T	% HLA-DR+CD38+ of CD8+ T	% DN of T	% DP of T	% CD16- of NK	% CD16+ of NK	% CD14+CD16- of Monocytes
003	V1	5	48	76.9	185	22.469	7	18													1.8	0.38	1.24	0.00677	1.17	42.6		36.1	55.9	0.19	6.91	2.03	4.13	5.68	0.49		38.3	8.57	28.2	24.3	0.76	3.67	4.2	0.23			26.4	71.3	45
004	V1	5	69	110	167	39.4421	7	31													2.3	1.93	3.02	0.00635	0.28	26.3		16.4	55.8	1.25	25.5	0.11	0.64	0.73	0.028		24.8	41.4	24.1	9.57	0.52	4.03	4.29	0.26			69.4	21.1	63
005	V1	4	75	102	157	41.381	3	6													8.56	3.01	2.99	0.011	0.51	23.1		25.5	59.6	0.64	13.4	1.3	2.93	4.01	0.21		16.2	13.9	44.3	24.8	3.28	7.8	8.79	2.28			1.49	96.5	62.2
006	V1	3	31	76	168	26.9274	11	2															-0.000245	0.31	2.76	54.4		65.9	28.6	1.08	2.86	3.71	1.11	4.32	0.5		70.3	22.9	3.52	0.85	9.64	6.84	10.8	5.69					83.1
007	V1	2	29	69	165	25.3444	7	2													33.9	3.21	13.5	1.11	2.96	23.6	70	35.5	32.8	4.69	26.2	2.58	11.9	13.6	0.86	19.5	30.2	11.6	37.9	19.8	10.5	47.1	48.8	8.82	8.71	0.37	5.06	93.9	90.5
008	V1	3	22	64.4	167	23.0915	11	2													36	2.13	13.6	0.42	3.16	25.7	58.1	41.4	37.1	4.97	15.7	4.02	5.87	8.47	1.42	27.1	45.3	15.5	32.5	6.41	3.67	18	19.1	2.62	11.9	0.75	8.39	90.3	91.2
009	V1	3	55	66	162	25.1486	7	2													13.5	3.85	7.39	0.22	2.32	65.2	50.2	49.9	39.6	0.44	9.26	3.72	7.48	9.7	1.51	40.9	45.4	18.2	17.5	18.7	5.04	10.3	12.1	3.22	6.28	0.99	6.52	90.1	92.5
010	V1	4	51	76	183	22.694	11	6													7.1	5.1	12.6	0.085	2.38	61.5	67.2	19.6	37.7	29.7	11.3	3.61	9.11	11	1.75	25.9	26.5	30.6	27.1	15.4	3.35	13.2	14	2.59	3.29	0.44	1.05	98.7	91
011	V1	4	47	112.4	170	38.8927	7	27													11.8	2.1	5.38	0.052	3.93	64.5	81.4	62.4	18.9	3.77	13.7	2.38	4.52	5.92	0.98	15.1	42.5	8.24	42.8	5.78	8.15	19	20	7.11	2.54	0.57	1.05	98.1	87.6
012	V1	4	70	128	180	39.5062	9	13													5.12	3.79	7.47	0.00314	3.18	59.2	43.4	11.4	60	0.43	27.5	15.5	7.58	19.1	4.04	45	8.47	18.1	21.2	51.9	4.22	7.03	7.65	3.61	6.58	0.11	1.39	35	94.1
013	V1	4	65	93.5	167	33.5258	10	12													5.4	1.98	6.58	0.042	2.99	72	66.7	60.1	36.5	0.084	2.33	12.1	8.36	14.6	5.95	28.7	47	36.4	10.7	5.9	19.7	25.3	27.4	17.5	2.97	0.45	9.16	73.4	92.3
014	V1	5	40	61.3	175	20.0163	10	6													3.86	1.71	1.02	0.00691	3.32	64.2	48.1	29.3	49.1	14.3	6.49	18.5	23.2	29.5	12.2	40.8	35	12.8	50	2.18	12.9	33.6	34.9	11.7	7.83	0.26	2.8	75.2	82.1
015	V1	3	24	105	190	29.0859	5	2													26.9	8.65	4.02	1.03	3.38	44.2	59.5	46	47	0.22	5.88	3.39	2.07	4.72	0.74	30.5	58.4	27.4	6.59	7.41	1.95	7.02	7.19	1.79	7.48	0.47	3.4	72.2	77.3
016	V1	3	65	75	175	24.4898	12	9													4.57	0.76	2.36	0.023	1.37	88.1	46.7	32.7	56.3	0.82	8.82	2.62	4.16	5.78	1	48.3	7.14	19.3	32.4	40.6	0.77	36.5	36.5	0.77	3.52	0.15	4.22	85.3	90.7
017	V1	4	73	73.2	175	23.902	13	4													11.4	5.8	7.52	0.31	2.99	63.6	63.6	31.8	36.4	1.83	29.3	7.53	10.3	14.3	3.56	31.4	44.2	27.4	15.1	13	5.42	11.7	12.3	4.79	1.13	0.34	5.03	90.1	88
018	V1	3	73	55.1	160	21.5234	7	4	62	3.17	40.4	44.6	59.6	1.88932	80.8	96.83	0.51	0.493833	82.4	64.7	18.1	7.02	3.72	0.094	1.02	46	87.9	46.6	47.4	0.24	4.19	5.21	5.45	8.8	1.87	9.74	45.2	26.5	22.2	6.19	7.81	13.5	15.7	5.57	1.2	0.17	2.37	96.7	86.6
019	V1	3	28	74	152	32.0291	5	11	64.4	1.61	88.5	41	11.5	0.18515	72.2	98.39	0.33	0.324687	93.8	100	25.6	7.56	5.07	0.045	4.66	42.9	66.2	31.2	48	0.52	19.7	6.52	6.08	9.65	2.95	28.3	63.4	20.8	6.77	8.92	5.84	9.04	11	3.89	3.18	0.16	2.11	95.7	82
020	V1	4	72	85.5	168	30.2934	5	9	63.9	2.54	31.8	46.1	68.2	1.73228	90.4	97.46	0.7	0.68222	73.3	91.9	21.8	7.09	2.34	0.021	1.96	55.9	63	36.6	51.5	0.1	10.5	1.94	2.94	4.16	0.72	28.8	13.6	53.6	10.3	22.2	1.28	31.6	31.7	1.22	2.22	0.66	1.9	91.2	92.5
021	V1	4	70	77.3	160	30.1953	2	19	57	2.13	87.9	9.16	12.1	0.25773	11.1	97.87	0.088	0.0861256	100	66.7	6.46	2.85	4.43	0.021	0.43	65.2		36.4	31.1	4.84	26.6	1.77	4.68	5.31	1.15		7.4	7.77	56.9	26.7	0.66	18.3	18.3	0.61			4.24	95.1	72.5
022	V1	3	60	86.1	193	23.1147	7	4													14	6.13	8.13	0.55	3.28	44.3	45.6	12.8	72.5	1.02	12.9	5.47	6.59	9.54	2.52	48.7	19.2	27.6	39.2	13.8	15.4	58.6	58.9	15.1	2.48	0.19	5.33	94.2	93
023	V1	4	59	68	160	26.5625	8	9													5.86	11.1	1.92	0.015	1.82	51.8	55.4	27.3	55.3	0.27	16.1	5.99	7.32	9.83	3.48	41	29.5	18.8	34.9	16.5	7.95	55.3	55.5	7.72	1.79	0.22	2.29	97.2	95
024	V1	2	69	61	165	22.4059	12	4													13.3	0.83	5.19	0.13	2.23	67.9	58.1	43.5	51.8	0.2	3.14	2.1	1.25	2.53	0.83	34.5	29.4	21.4	43.9	5.21	2.14	4.37	4.8	1.7	4.75	1.13	8.6	89.7	96.2
025	V1	4	52	103	173	34.4148	5	21	58.7	5.01	19.9	76.2	80.1	4.01301	43.5	94.99	0.44	0.417956	79.5	87.2	27.6	11.1	8.41	0.56	3.08	32.6	63.1	48.2	45.2	1.44	4.08	1	2.12	2.79	0.33	31.8	40.8	29.5	15.4	14.2	3.82	52.8	53.1	3.54	2.6	0.63	2.12	93.7	79.4
026	V1	5	59	69.1	162	26.3298	16	29	31.1	10.7	91.8	1.2	8.22	0.87954	92.7	89.3	1.01	0.90193	66.2	89.6	4.63	1.11	2.46	0.035	2	80.7	67.7	66.6	29.7	0.096	2.08	5.25	4.98	7.55	2.68	22.9	38.7	15.1	41	5.1	15	62.4	64.6	12.7	5.03	0.18	5.54	90.1	94.2
027	V1	3	53	50.1	163	18.8566	6	3	48.6	1.34	85.4	38.5	14.6	0.19564	61.3	98.66	2.34	2.30864	46.1	29	19.4	2.38	5.76	0.052	4.72	54.5	45.7	31	54.2	0.13	13.9	6.14	5.26	7.88	3.51	51.3	21	6.16	11.9	60.6	2.98	33.1	33.1	2.91	1.29	0.46	4.88	94.5	94.7
028	V1	3	36	89.9	154	37.9069	12	6													12.9	2.28	3.48	0.11	2.98	71.8	61.5	26.3	55.6	0.38	16.9	5.91	5.22	7.66	3.47	34	28.8	34.5	17	19.5	5.38	56.2	56.3	5.29	2.53	0.59	11.1	84.4	94.5
029	V1	4	68	88	174	29.0659	7	23	35.6	0.68	87.5	41.4	12.5	0.085	50	99.32	0.00861	0.00855145	100	100	15.5	0.89	5.75	0.021	5.85	38.5		35.5	40.6	11.4	10	3.55	4.38	6.77	1.16		11.8	8.75	67.6	11.2	0.85	10.9	11	0.75			11.4	85.7	74.8
030	V1	5	78	44.4	157	18.0129	12	47	71.5	0.42	91.6	55.2	9.41	0.039522	87.5	99.58	0.031	0.0308698		100	27.9	1.54	4.68	0.72	5.24	29.6	68.8	18.2	68.9	0.38	11.2	2.52	4.56	5.61	1.47	25.8	23.7	29.5	33.8	12.5	3.43	12	12.7	2.66	0.95	0.59	2.25	86.1	80.1
031	V1	3	90	62.1	165	22.8099	2	24	40.9	0.7	93.1	33.3	6.9	0.0483	12.5	99.3	0.91	0.90363	93.3	80.5	12.7	9.36	5.96	0.01	0.21	54.3		53.7	37.4	0.74	5.59	2.21	7.68	9.09	0.8		22.5	24	43	10	4.59	33.9	34.2	4.22			5.63	81.1	67.3
032	V1	3	35	95	182	28.6801	11	1	62.8	6.8	53	19.6	47	3.196	80.3	93.2	0.088	0.082016	83.3	83.3	26.6	3.28	4.03	0.47	3.33	46.3		42.9	48.7	0.37	6.24	3.64	5.47	7.84	1.27		52.4	15	20.2	12.1	6.29	13.5	14.4	5.33			3.41	90.5	73
033	V1	2	27	57	165	20.9366	9	1	65.5	2.93	54.2	94	45.8	1.34194	35.6	97.07	0.14	0.135898	81.4	88.4	19.1	3.51	5.56	0.16	2.49	62.7		50.3	42	0.49	6.08	1.16	2.7	3.56	0.31		65	18.3	9.18	7.3	2.66	11.1	12.1	1.67			5.47	93.8	92.6
034	V1	4	50	78	175	25.4694	8	4	58.6	2.43	31.1	68.5	68.9	1.67427	77.8	97.57	0.12	0.117084	90.9	81.8	15.5	4.55	2.42	0.00303	2.68	62.1		50.7	43.8	0.059	3.02	3.01	3.03	5.05	0.99		61.2	26.9	5.55	6.33	3.33	7.54	8.37	2.51			2.39	95	63.5
035	V1	4	30	75.5	158	30.2436	13	2	19.1	9.76	19.3	51.7	80.7	7.87632	48.6	90.24	15.5	13.9872	73.7	84.4	9.98	2.38	2.61	0.012	3.1	60.7	43.5	42.3	50	0.24	6.56	9.3	12.7	16.4	5.54	35.9	50.7	39.8	2.84	6.57	10.8	18.6	19.8	9.63	14.8	0.49	3.22	83.4	72.8
036	V1	4	67	82	162	31.2452	9	2													17.4	8.19	4.34	0.08	5.58	48.8	60.3	32.6	46.8	4.03	14.9	2.6	5.03	6.98	0.65	37.6	12.5	7.53	62.1	17.3	3.07	6.3	7.04	2.33	0.83	0.089	0.8	98.1	76.1
037	V1	3	55	66	164	24.539	9	7													18.6	5.53	3.85	0.027	7.81	55.6	79.7	51.1	38.5	1.98	6.71	3.8	3.9	6.43	1.27	16.6	49.7	23.4	17.3	9.27	17.7	18.7	22.2	14.2	1.7	0.37	4.68	94.9	93.3
038	V1	2	62	84	162.5	31.8107	9	4	47.5	0.59	60	75	40	0.236	25	99.41	0.84	0.835044	71.4	42.9	5.16	1.07	2.35	0.059	2.42	80.5	63.1	28	55.4	5.48	9.81	2.72	5.41	7.17	0.96	33.4	12.9	8.39	73.8	4.55	1.62	20.5	20.7	1.5	1.57	0.29	4.09	90.1	94.8
039	V1	4	85	77.2	170	26.7128	9	5	10.4	1.83	94.6	25.7	5.41	0.099003	50	98.17	0.45	0.441765	77.8	33.3	9.88	2.38	6.6	0.037	1.34	64.6	55.6	15.6	52.6	6.47	24.3	3.04	4	5.74	1.3	37.7	11.9	26.5	31	30.3	1.71	4.22	4.54	1.4	3.05	0.68	3.54	94.9	73.7
040	V1	4	75	94.6	183	28.2481	4	25	18.6	1.6	7.32	66.7	92.7	1.4832	71.1	98.4	0.64	0.62976	75	100	4.98	0.88	4.24	0.039	0.8	71	72.5	15.9	74.2	0.076	8.36	10.3	15.4	19.4	6.3	21.2	20.9	66.1	3.08	9.72	29.2	35	37.3	26.8	2.37	0.67	9.38	84.5	88.2
041	V1	3	34	110	164	40.8983	6	1													21.5	1.89	4.49	0.58	2.5	60.7	46.4	42.5	49.4	0.11	7.23	3.44	3.73	5.77	1.4	48.2	47	15.5	24.7	12.4	2.58	63	63.2	2.35	2.93	0.82	9.06	89	76.4
042	V1	4	28	65	162.5	24.6154	7	4	44.8	12	16.2	24	83.8	10.056	88.9	88	1.21	1.0648	90.2	95.1	7.58	6.76	1.58	0.046	1.16	60.1	54.5	15.9	55.4	14.8	12.5	6.62	10	11.8	4.89	36.9	24.8	11.8	58	5.2	6.23	11.9	15	3.2	6.05	0.14	3.57	93.4	89.3
044	V1	4	71	112.4	167	40.3026	3	17	20.9	0.59	26.7	75	73.3	0.43247	81.8	99.41	0.28	0.278348	85.7	85.7	3.81	1.64	1.05	0.029	4.79	44.8	87	32.9	58.9	0.097	6.53	13.4	14.9	20	8.26	10.6	28.2	43.2	9.06	19.3	28.6	48.6	49.7	27.5	1.46	0.28	4.84	92.1	68.4
045	V1	4	52	90	172	30.4218	7	4	31	1.59	40	38.2	60	0.954	7.84	98.41	2.8	2.75548	57.2	61.9	2.53	0.97	6.07	0.03	0.55	81.6	72.2	37.4	44.2	1.19	16.1	6.3	10.6	13.3	3.58	21.9	25.5	9.73	57.4	7.16	7.62	12.8	13.6	6.77	3.52	0.65	16.2	62.7	92.1
046	V1	2	85	94	177	30.0041	15	11	43.9	1.65	14	33.3	86	1.419	3.26	98.35	0.3	0.29505	63.2	31.6	6.52	2.69	9.54	2.32	0.72	67.5	59.4	42.4	45.2	0.82	9.57	5.5	11.4	13.7	3.2	37.7	4.85	9.14	37.7	47.3	3.2	17.9	18.3	2.83	1.08	0.94	4.57	92	56.2
047	V1	3	71	58	157	23.5304	8	6	53.1	4.67	85.9	17.8	14.1	0.65847	41.6	95.33	0.27	0.257391	82.9	74.3	13.1	1.84	3.32	0.031	3.13	67.6	61	27.7	57.4	0.21	13.5	4.81	10.9	13.2	2.49	34.3	15.9	23.9	42.9	16.7	10.3	16.4	20	6.61	1.87	0.51	3.28	95.2	71.7
048	V1	4	58	87.8	170	30.3806	10	7	16.1	0.39	66.7	100	33.3	0.12987	100	99.61	1.94	1.93243	50	26.7	3.05	2.13	2.44	0.012	0.75	75.1	52.6	30.1	41.7	10.8	15.9	2.62	6.49	7.98	1.13	40.8	23.7	7.85	54.4	13.3	0.75	10.9	11	0.66	2.84	0.19	1.07	97.5	84.6
049	V1	5	25	63	169	22.0581	7	6	41.8	8.46	64.4	30.1	35.6	3.01176	52.5	91.54	2.25	2.05965	76.8	63.8	9.05	2.06	1.33	0.019	5.49	71.9	58	60.2	24.9	1.18	13.2	5.16	3.81	7.24	1.73	31.9	63.3	7.96	23.3	5.25	18.5	10.3	21.4	7.39	7.65	0.097	10	70.1	77.1
050	V1	3	58	59.6	167	21.3704	7	12	40	0.32	76.5	92.3	23.5	0.0752	87.5	99.68	0.095	0.094696	50	90	11.6	3.31	1.99	0.00606	3.09	69	95	62.7	32.6	0.69	1.87	3.64	3.1	4.82	1.92	4.01	45.1	38.9	8.84	7.18	13.3	16.6	18.4	11.4	0.48	0.27	2.53	89	60.9
051	V1	3	73	75.5	169	26.4346	14	5	66.6	6.55	4.66	67.2	95.3	6.24215	1.01	93.45	0.31	0.289695	87.3	90.9	41	1.81	3.37	0.45	8.03	19	78.5	62.3	32.2	0.4	3.93	2.33	2.42	3.66	1.09	16.9	22	16.2	36.3	24.7	1.52	5.98	6.21	1.29	1.67	0.33	11.7	88.6	61.7
052	V1	4	57	70	162	26.6728	11	6	57.1	2.1	39.1	38.9	60.9	1.2789	36.5	97.9	1.47	1.43913	98.4	94.6	22.9	3.34	4.66	0.096	4.18	53.8	60	42.5	48.9	0.13	7.53	9.02	17.2	19.5	6.74	36.5	18	58.5	6.3	17	56.2	90.9	91	56	1.28	0.3	13.3	81.4	88
053	V1	4	82	74.5	167	26.713	6	13	35.8	2.71	67.9	24.2	32.1	0.86991	62	97.29	1.6	1.55664	69	76.4	11.6	3.47	4.1	0.31	1.07	63.3	68.5	28.4	45.8	2.54	22.4	6.32	5.83	9.24	2.91	27	10.4	14.4	32.4	38.9	4.6	19.4	20	3.99	2.45	0.31	7.32	89.4	82.8
056	V1	4	56	114	170	39.4464	35	8	14.8	0.51	47.8	68.2	52.2	0.26622	95.8	99.49	0.65	0.646685	46.6	65.5	3.72	1.03	3.27	0.019	2.56	67.9	83.1	48.7	46	0.096	2.63	4.81	5.89	8.02	2.68	13.7	59.2	34.3	2.2	4.15	12.7	19.1	19.9	11.9	1.17	0.17	4.8	91.9	79.2
057	V1	3	31	61	163	22.9591	10	2	59	3.13	59.4	52.7	40.6	1.27078	94.2	96.87	1.58	1.53055	90.4	65.9	21.1	3.15	3.6	0.032	5.96	60.8	45.9	42.9	37.3	0.32	18.7	3.52	10.3	12.3	1.55	48	68.5	11.8	9.9	9.61	11.9	16.2	18.3	9.73	3.61	0.28	5.73	89	87.1
058	V1	4	59	81	155	33.7149	12	10	39.7	1.29	71.7	30.3	28.3	0.36507	30.8	98.71	0.35	0.345485	86.5	81.1	9.72	1.5	5.25	0.091	4.1	68.7	60.9	36	56.9	0.69	5.49	3.52	3.81	5.93	1.4	34.5	47.5	11	33.4	7.88	1.12	6.78	7.03	0.87	2.05	0.25	13	69.5	84
060	V1	3	43	85	160	33.2031	13	4	52.5		25.2	25.7	74.8		74.9	100	0.9	0.9	87.1	83.7	14.1	1.23	6.83	0.15	1.28	59.4	53.5	27.8	54.2	0.9	16.4	2.47	9.29	10.3	1.42	39.4	30.1	14.6	28.7	26	1.96	18.2	18.7	1.49	3.52	0.39	9.52	60.9	94.5
061	V1	4	74	55.5	165	20.3857	0	7													10.5	1.49	2.28	0.41	4.28	39.8		0.14	94.1	0	5.74	29.1	32.9	36.7	25.4		0.32	2.9	49.6	46.7	1.45	100	100	1.45			8.68	67.3	83.6
065	V1	3	46	110	164	40.8983	5	1													28.3	2.94	6.35	0.13	5.79	44.5	57.4	28.9	44.5	0.2	25.1	4.73	12.9	15.1	2.53	36.6	17.6	12.7	34.7	33.9	3.16	12.5	13.2	2.51	2.72	0.42	6.3	92	89.5
% T cell of live cells					% Eosinophils of live cells					# Naïve-like CD8+ T cells					# Eosinophils					% MAIT of T cells					% gd-T of T cells					Days in hospital vs % MAIT of T cells			Days in hospital vs % gd-T of T cells
Mild-Moderate V1	Mild-Moderate V7	Severe-Critical V1	Severe-Critical V7		Mild-Moderate V1	Mild-Moderate V7	Severe-Critical V1	Severe-Critical V7		Mild-Moderate V1	Mild-Moderate V7	Severe-Critical V1	Severe-Critical V7		Mild-Moderate V1	Mild-Moderate V7	Severe-Critical V1	Severe-Critical V7		Mild-Moderate V1	Mild-Moderate V7	Severe-Critical V1	Severe-Critical V7		Mild-Moderate V1	Mild-Moderate V7	Severe-Critical V1	Severe-Critical V7		Days in hospital	% MAIT of T cells		Days in hospital	% gd T of T cells
	18	11.4	12.1		0.31	0.55	0.31	0.19			82.9309	35.2875	39.6735			18.3181	6.9235	14.2226		0.493833	0.164934	0.0308698	0.027902		3.17	8.37	0.42	0.35		4	0.493833		4	3.17
33.9	28.6	27.9	26.1		1.11	1.06	0.72	0.014		76.0769	76.3173	65.9823	69.0544		42.2227	40.8567	27.782	0.503521		2.30864	0.74745	1.43913	1.83168		1.34	0.34	2.1	2.57		11	0.324687		11	1.61
36	31.2	17.4			0.42	0.49	0.08			146.055	132.338	27.6568			13.8785	14.4745	2.69822			0.90363	0.147405				0.7	1.73				9	0.68222		9	2.54
13.5	15	22.9	32.5		0.22	0.4	0.096	1.35		101.57	117.595	52.1277	43.2267		8.90257	15.7846	3.33617	30.8762		0.082016	0.31705	0.68222	0.696794		6.8	6.75	2.54	1.86		19	0.0861256		19	2.13
26.9	15.1		13.6		1.03	0.81		1.33		198.12	42.0421		134.804		42.5131	23.3247		71.43		0.135898	0.928416	0.0861256	0.3483		2.93	3.29	2.13	3.25		21	0.417956		21	5.01
4.57	14.6	8.56	31.5		0.023	1.16	0.011	3.94		20.6578	21.3943	73.1677	86.8487		2.96956	37.0408	1.25757	150.081		0.29505	0.507051	0.417956	0.279444		1.65	4.33	5.01	3.64		29	0.90193		29	10.7
18.1	18.6	7.1	23.6		0.094	2.79	0.085	1.7		14.3019	50.3028	29.7626	43.3984		1.70175	179.929	5.1629	79.3305		0.289695		0.90193	0.0655182		6.55		10.7	0.73		3	2.30864		3	1.34
14	27.6	11.8	5.91		0.55	2.2	0.052	1.13		29.9822	14.0761	33.9036	15.5551		12.588	70.3807	2.31972	35.1545		1.53055	0.41706	0.00855145	0.225492		3.13	0.7	0.68	1.96		23	0.00855145		23	0.68
13.3	35.9	3.86	16.4		0.13	0.95	0.00691	0.033		44.5918	38.907	45.5567	69.0919		4.29403	23.3934	0.572358	1.37351		0.9	0.0839035	0.117084	1.10112			1.29	2.43	0.8		47	0.0308698		47	0.42
19.4	31.3	21.8	15		0.052	0.048	0.021	0.93		52.1379	464.146	35.5394	10.273		1.29721	2.24813	0.867822	17.0606				0.441765	1.02523				1.83	3.28		24	0.90363		24	0.7
12.9	23.9	6.46	12		0.11	0.22	0.021	1.45		58.8214	90.9324	13.7877	47.9609		5.09477	7.43685	1.15817	110.386		0.324687	0.682168	0.62976	0.508674		1.61	3.92	1.6	0.26		1	0.082016		1	6.8
12.7		27.6	11.4		0.01		0.56	0.48		55.9825		129.446	97.9672		0.708639		20.2486	18.8852		0.835044		1.0648	0.25727		0.59		12	1.05		1	0.135898		1	2.93
26.6	7.68	4.63			0.47	0.019	0.035			261.468	17.2849	24.4368			17.8102	0.643946	2.08607			0.257391		0.278348			4.67		0.59			4	0.117084		4	2.43
19.1	33	15.5	3.34		0.16	1.11	0.021	0.071		307.175	168.603	20.973	29.3093		13.7669	52.1306	0.863596	4.72945				1.93243	0.251888				0.39	3.12		2	13.9872		2	9.76
21.5		15.5	8.52		0.58		0.00303	0.015		184.247		78.4626	38.6875		21.9432		0.0950967	0.644791		0.094696		2.05965	1.13367		0.32		8.46	2.27		4	0.835044		4	0.59
6.52	6.95	9.88	9.8		2.32	0.00593	0.037	0.11		2.80162	139.247	21.2807	19.0968		54.1646	0.477304	1.78952	5.38629				1.55664	0.28333				2.71	2.3		5	0.441765		5	1.83
41		4.98	8.69		0.45		0.039	0.011		23.9117		4.97861	37.1329		7.03284		0.882572	0.3583				0.646685	1.64411				0.51	8.15		25	0.62976		25	1.6
21.1		7.58	19.5		0.032		0.046	1.85		323.605		13.4255	14.9798		1.49428		0.895033	54.3386				0.345485	0.267543				1.29	0.91		4	1.0648		4	12
14.1		3.81			0.15		0.029			73.4419		3.4507			6.59658		0.90973													17	0.278348		17	0.59
28.3		3.05			0.13		0.012			35.3703		7.22725			2.52645		0.28909					13.9872					9.76			4	2.75548		4	1.59
		9.05					0.019					26.9512					0.279821													11	0.29505		11	1.65
25.6		11.6			0.045		0.31			105.704		9.76235			1.03631		9.45728					2.75548					1.59			6	0.257391		6	4.67
18.6		3.72			0.027		0.019			45.9346		19.3017			0.805347		1.22244													7	1.93243		7	0.39
5.16		9.72			0.059		0.091			9.8851		45.7004			2.651		2.61556													6	2.05965		6	8.46
13.1		10.5			0.031		0.41			40.601		0.395558			1.7481		8.10895													12	0.094696		12	0.32
																														5	0.289695		5	6.55
11.6		2.3			0.00606		0.00635			6.92113		17.1984			0.199724		0.910081													6	1.43913		6	2.1
		5.86					0.015					19.6281					0.414678													13	1.55664		13	2.71
		9.98					0.012					65.8941					0.434466													8	0.646685		8	0.51
																														2	1.53055		2	3.13
		1.8					0.00677					14.5609					0.821479													10	0.345485		10	1.29
		5.12					0.00314					13.086					0.216263													4	0.9		4
		5.4					0.042					52.5549					3.02371
		2.53					0.03					6.42443					1.37666													44	0.043516		44	1.1
																														31	0.696794		31	1.86
																														11	0.682168		11	3.92
																														4	0.164934		4	8.37
																														9	0.251888		9	3.12
																														21	0.3483		21	3.25
																														29	0.279444		29	3.64
																														23	0.0655182		23	0.73
																														47	0.027902		47	0.35
																														24	0.74745		24	0.34
																														4	1.13367		4	2.27
																														4	0.41706		4	0.7
																														5	0.28333		5	2.3
																														25	0.225492		25	1.96
																														4	1.64411		4	8.15
																														44	0.0839035		44	1.29
																														17	0.267543		17	0.91
																														11	0.147405		11	1.73
																														7	1.10112		7	0.8
																														5	0.31705		5	6.75
																														6	1.83168		6	2.57
																														13	1.02523		13	3.28
																														8	0.508674		8	0.26
																														2	0.928416		2	3.29
																														10	0.25727		10	1.05
																														4	0.507051		4	4.33
[truncated: 238 more columns]

## Sheet: Fig 8
Fig 8a	Levels of plasma cytokines/chemokines (pg/ml), sIL-6R⍺ (ng/ml), and IL-6:sIL-6R⍺ ratio
IL-6	No drug V1	No drug V7	Drug V1	Drug V7		IL-8	No drug V1	No drug V7	Drug V1	Drug V7		IL-10	No drug V1	No drug V7	Drug V1	Drug V7		sIL-6Ra	No drug V1	No drug V7	Drug V1	Drug V7		IL-6:sIL-6Ra	No drug V1	No drug V7	Drug V1	Drug V7
006	13.69					006	93.34					006	0.97					006	13.69					006	0.0005946
007	93.27					007	64.84					007	10.78					007	93.27					007	0.00210421
008	28.97					008	41.76					008	2.18					008	28.97					008	0.000591562
009	35.74					009	42.06					009	0.97					009	35.74					009	0.00130016
015	36.07					015	293.29					015	18.53					015	36.07					015	0.000751926
016	238.97					016	773.34					016	296.92					016	238.97					016	0.00959802
017	151.12					017	99.72					017	26.5					017	151.12					017	0.00261747
018	48.86					018	180.21					018	13.18					018	48.86					018	0.00177829
022	53.71					022	1203					022	9.09					022	53.71					022	0.00126334
024	56.5					024	119.18					024	33.49					024	56.5					024	0.00151259
027	35.08					027	84.94					027	21.18					027	35.08					027	0.000555845
028	64.98					028	142.04					028	21.04					028	64.98					028	0.00296608
030	46.12					030	426.86					030	2.57					030	46.12					030	0.000793764
031	98.05					031	176.01					031	10.78					031	98.05					031	0.00197033
032	25.54					032	468.7					032	0.97					032	25.54					032	0.00095463
033	14.49					033	45.78					033	2.98					033	14.49					033	0.000282768
036	62.5					036	33.66					036	5.84					036	62.5					036	0.00142452
041	20.72					041	111.56					041	0.97					041	20.72					041	0.000390607
046	60.37					046	800.93					046	21.18					046	60.37					046	0.00248725
051	22.5					051	456.24					051	4.34					051	22.5					051	0.000899991
052	24.62					052	74.27					052	0.97					052	24.62					052	0.000468203
057	46.12					057	70.2					057	4.72					057	46.12					057	0.00164632
060	591.75					060	12679					060	4.63					060	591.75					060	0.0120973
065	38.63					065	52.44					065	50.65					065	38.63					065	0.00105747
006		17.54				006		286.08				006		0.97				006		17.54				006		0.000534046
007		70.71				007		82.86				007		7.14				007		70.71				007		0.00205552
008		38.38				008		32.79				008		0.97				008		38.38				008		0.000759438
009		36.72				009		27.93				009		1.95				009		36.72				009		0.000905398
022		129.69				022		349.82				022		118.52				022		129.69				022		0.00396082
028		16.41				028		137.58				028		1.95				028		16.41				028		0.000472767
030		32.48				030		2450				030		0.97				030		32.48				030		0.000763802
031		67.84				031		211.86				031		9.21				031		67.84				031		0.000873302
046		18.39				046		9509				046		0.97				046		18.39				046		0.000624081
051		23.71				051		205.64				051		0.97				051		23.71				051		0.000705294
052		22.8				052		325.9				052		0.97				052		22.8				052		0.000327795
057		37.71				057		15.12				057		3.06				057		37.71				057		0.00116863
060		89.59				060		31.63				060		11.15				060		89.59				060		0.00170375
003			70.71			003			101.5			003			11.15			003			70.71			003			0.00358582
004			60.02			004			20.62			004			10.66			004			60.02			004			0.00227323
005			80.47			005			38.41			005			4.72			005			80.47			005			0.00194561
010			1095			010			31.63			010			33.95			010			1095			010			0.0550841
011			127.82			011			23.53			011			7.36			011			127.82			011			0.00488734
012			2.82			012			2.56			012			0.97			012			2.82			012			6.16056e-05
013			44.08			013			20.36			013			2.65			013			44.08			013			0.000785288
014			37.05			014			15.36			014			0.97			014			37.05			014			0.000530405
019			88.49			019			133.5			019			45.49			019			88.49			019			0.00226478
020			207.86			020			879.76			020			33.49			020			207.86			020			0.00621451
021			246.94			021			213.42			021			93.64			021			246.94			021			0.00671842
023			38.71			023			125.76			023			19.08			023			38.71			023			0.000753856
025			28.03			025			146.15			025			5.33			025			28.03			025			0.00026584
026			141.7			026			78.72			026			34.4			026			141.7			026			0.00182419
029			162.05			029			239.26			029			21.32			029			162.05			029			0.00391753
034			61.08			034			35.43			034			4.34			034			61.08			034			0.0017597
035			22.8			035			80.78			035			2.33			035			22.8			035			0.000355781
037			43.07			037			23.26			037			5.63			037			43.07			037			0.00157347
038			191.94			038			51.78			038			14.48			038			191.94			038			0.00888682
039			108.05			039			36.02			039			7.81			039			108.05			039			0.00183071
040			118.85			040			103.64			040			8.04			040			118.85			040			0.00214586
042			24.01			042			24.61			042			76.33			042			24.01			042			0.000587851
044			36.39			044			286.08			044			3.32			044			36.39			044			0.000564033
045			101.38			045			145.77			045			27.09			045			101.38			045			0.00179585
047			67.84			047			62.19			047			2.33			047			67.84			047			0.00176706
048			52.67			048			3515			048			18.25			048			52.67			048			0.00144212
049			34.1			049			57.27			049			43.93			049			34.1			049			0.000998949
050			40.38			050			2163			050			20.48			050			40.38			050			0.00107506
053			57.56			053			87.38			053			13.7			053			57.56			053			0.00112378
056			42.73			056			108.31			056			8.16			056			42.73			056			0.000516217
058			176.42			058			77.69			058			13.05			058			176.42			058			0.00321983
061			88.49			061			46.4			061			9.45			061			88.49			061			0.00156099
004				49.21		004				1241		004				3.77		004				49.21		004				0.00103388
019				22.8		019				1462		019				0.97		019				22.8		019				0.000214449
023				18.1		023				224.34		023				5.63		023				18.1		023				0.000408638
025				76.48		025				1509		025				20.06		025				76.48		025				0.000844569
026				40.38		026				814.32		026				6.48		026				40.38		026				0.000345535
029				51.28		029				6663		029				7.48		029				51.28		029				0.000847264
034				43.07		034				619.05		034				4.43		034				43.07		034				0.00079288
038				41.72		038				48.92		038				3.86		038				41.72		038				0.000877411
039				85.2		039				177.15		039				8.04		039				85.2		039				0.000921402
040				121.09		040				210.69		040				6.59		040				121.09		040				0.00248605
042				30.24		042				1665		042				6.16		042				30.24		042				0.000460201
043				9.03		043				40.73		043				3.11		043				9.03		043				0.000151353
044				31.84		044				1457		044				0.97		044				31.84		044				0.000623925
048				31.2		048				128.71		048				0.97		048				31.2		048				0.000507743
053				34.1		053				102.21		053				4.43		053				34.1		053				0.000385328
056				37.71		056				787.99		056				0.97		056				37.71		056				0.000538831
058				31.84		058				31.05		058				3.32		058				31.84		058				0.000538586
Fig 8b	Levels of plasma anti-RBD IgM, IgG, IgA titres and microneutralization titres
IgM	No drug V1	No drug V7	Drug V1	Drug V7		IgG	No drug V1	No drug V7	Drug V1	Drug V7		IgA	No drug V1	No drug V7	Drug V1	Drug V7		Microneutralization	No drug V1	No drug V7	Drug V1	Drug V7
006	3.124					006	2.921					006	1.61					006	60.3987
007	1.885					007	2.339					007	0.9378					007	20
008	1.982					008	1.88					008	1.332					008	20
009	2.399					009	3.193					009	1.685					009	20
015	2.164					015	1.758					015	1.185					015	20
016	2.614					016	3.024					016	1.297					016	20
017	3.374					017	2.922					017	1.146					017	75.8749
018	2.306					018	1.666					018	0					018	20
022	2.889					022	3.305					022	1.292					022	42.7083
024	2.239					024	1.516					024	1.318					024	20
027	2.795					027	1.428					027	0.3585					027	20
028	3.439					028	2.363					028	1.564					028	20
030	3.185					030	2.148					030	2.138					030	20
031	3.802					031	1.823					031	1.174					031	20
032	3.405					032	2.038					032	1.476					032	20
033	3.674					033	2.974					033	2.774					033	20
036	3.204					036	2.982					036	1.854					036	20
041	2.192					041	1.776					041	1.316					041	20
046	2.28					046	2.086					046	1.515					046	20
051	3.129					051	3.142					051	2.264					051	20
052	4.232					052	4.43					052	2.709					052	134.462
057	2.941					057	2.507					057	1.61					057	20
060	4.233					060	4.433					060	3.558					060	452.548
065	1.995					065	2.164					065	2.096					065
006		3.229				006		3.174				006		1.771				006		106.832
007		1.938				007		2.365				007		0.9396				007		20
008		2.059				008		1.89				008		1.351				008		20
009		2.604				009		3.373				009		1.834				009		20
022		3.733				022		3.753				022		2.199				022		67.5278
028		4.031				028		3.968				028		2.242				028		63.2456
030		3.291				030		3.05				030		2.268				030		44.7214
031		3.626				031		2.722				031		1.687				031		20
046		3.616				046		4.206				046		2.181				046		179.778
051		3.341				051		3.812				051		2.461				051		119.796
052		4.336				052		4.628				052		2.554				052		213.663
057		3.192				057		2.985				057		1.964				057		20
060		4.192				060		4.443				060		3.457				060		339.208
003			3.997			003			4.002			003			2.686			003			201.594
004			2.583			004			2.667			004			1.595			004			20
005			3.185			005			2.005			005			1.294			005			20
010			3.552			010			3.27			010			1.838			010			226.513
011			2.388			011			1.887			011			1.397			011			20
012			3.094			012			3.314			012			2.048			012			101
013			3.064			013			3.371			013			1.746			013			20
014			3.258			014			4.816			014			2.643			014			119.796
019			2.253			019			1.676			019			1.106			019			20
020			2.639			020			2.574			020			1.331			020			20
021			2.877			021			1.599			021			1.137			021			20
023			2.245			023			1.827			023			1.081			023			20
025			2.762			025			1.559			025			1.048			025			20
026			3.379			026			2.876			026			1.435			026			44.7214
029			3.052			029			1.39			029			1.475			029			20
034			2.945			034			2.335			034			1.467			034			20
035			4.045			035			3.408			035			2.383			035			67.5278
037			2.991			037			2.172			037			1.585			037			20
038			3.132			038			2.487			038			1.643			038			20
039			3.082			039			3.912			039			1.794			039			20
040			2.751			040			2.584			040			1.454			040			20
042			3.17			042			2.268			042			1.24			042			20
044			3.506			044			3.642			044			2.824			044			47.7493
045			4.233			045			2.839			045			2.137			045			44.7214
047			2.427			047			1.619			047			1.34			047			20
048			3.581			048			3.052			048			2.935			048			44.7214
049			3.252			049			1.961			049			1.447			049			20
050			3.914			050			3.37			050			2.592			050			67.5278
053			2.818			053			2.129			053			2.019			053			20
056			3.278			056			3.093			056			2.239			056			80
058			2.617			058			2.389			058			1.169			058			20
061			0.972			061			0			061			0			061			20
004				2.811		004				3.26		004				2.76		004				254.244
019				4.716		019				4.501		019				3.523		019				285.317
023				3.854		023				3.815		023				3.163		023				226
025				5		025				5		025				3.41		025				1708.66
026				3.517		026				4.15		026				1.9		026				179.778
029				2.811		029				3.26		029				2.76		029				806
034				3.337		034				3.26		034				2.124		034				44.7214
038				3.792		038				3.647		038				2.084		038				119.796
039				3.571		039				5		039				2.507		039				100.797
040				4.267		040				5		040				3.261		040				339.208
042				4.255		042				3.02		042				2.23		042				268.924
043				2.387		043				0		043				0.3005		043				20
044				3.841		044				4.866		044				3.089		044				427.269
048				4.508		048				4.362		048				3.648		048				339.208
053				4.093		053				3.771		053				4.31		053				285.096
056				4.005		056				4.648		056				2.857		056				301.791
058				4.625		058				5		058				2.977		058				2152.58
Fig 8c	PLSDA analysis between No drug (N) and Prior to drug (N*) groups at hospital admission (V1)
Sample	Visit	Drugs taken at the time of blood collection	IgG SARS2 S1	IgG OC43 S2	IgG SARS2 S2	IgG 229E S1_2	IgG SARS2 NP	IgG 229E NP	IgG 229E S1	IgG NL63 S1_2	IgG NL63 TRIMER S	IgG NL63 NP	IgG NL63 S1	IgG HKU1 S1	IgG HKU1 S1_2	IgG OC43 NP	IgG SARS1 NP	IgG SARS1 TRIMER S	IgG HKU1 NP	IgG OC43 S1_2	IgG SARS2 RBD	IgG SARS1 S1	IgG OC43 S1	IgG HKU1 TRIMER S	IgG SARS2 TRIMER S	IgG1 SARS2 S1	IgG1 OC43 S2	IgG1 SARS2 S2	IgG1 229E S1_2	IgG1 SARS2 NP	IgG1 229E NP	IgG1 229E S1	IgG1 NL63 S1_2	IgG1 NL63 TRIMER S	IgG1 NL63 NP	IgG1 NL63 S1	IgG1 HKU1 S1	IgG1 HKU1 S1_2	IgG1 OC43 NP	IgG1 SARS1 NP	IgG1 SARS1 TRIMER S	IgG1 HKU1 NP	IgG1 OC43 S1_2	IgG1 SARS2 RBD	IgG1 SARS1 S1	IgG1 OC43 S1	IgG1 HKU1 TRIMER S	IgG1 SARS2 TRIMER S	IgG2 SARS2 S1
006 Plasma	V1	N	14413	273735	86662	36306.5	96438.5	62457	11067	88849.5	44563	95068	15750	51564.5	116255	19564	57322	4001	4793	139170	15797.5	1485.5	29755	59463	37700	13496.5	243258	64083	29508.5	78821	55614	15640.5	73964.5	37733	81448	18387	53481	95884	24495.5	45274	4896	11525	112757	16458	1844.08	31993	43987	35578.8	139
007 Plasma	V1	N	775	131778	1640.5	35719.5	4294	10408	33347.5	25195	9759	29386	5905	31413	58750	20266	4060	289	4434	77473	920.5	473	62181	35766	544.5	779	98665.5	1932.5	40596	3546	17535	35878.5	28094.5	11483	27488	10017	36678	52653.5	27077.5	2875.5	200	7628	72845.5	1002	409.583	63248.5	39043	511.75	39.5
008 Plasma	V1	N	746	167002	3559	51587	1421	3638	30077	80063.5	27221	169984	20474	45208	140817	6022	973	263.5	5540	76367	626.5	479	63885	49722	669	384.5	109004	2836	42831.5	1163	5454	26624	56353.5	25517	89769	19194	35779	70690	5614.5	846	111	3387	56838	279	252.583	47044	31955	240.75	52
009 Plasma	V1	N	17974.5	172610	37769	28591.5	32910	46636	13191	25886	5423	12683	1080	24826	109968	2793.5	26012.5	1858	9677	77680	37723	659	32587	27406	46474.5	22812.5	170212	38198	36908	42056.5	76082	18210.5	36219.5	9388.5	18970.5	1632	38499	86560	11963.5	27663.5	3656.5	9070	91389	49950	513.583	45327	39089	47080.8	15
015 Plasma	V1	N	934.5	122888	2377.5	69343	1584.5	41408	62964	64173	16262	49515	7857	20024.5	99720	10036	1212	247	5626	72913	1299	782	38633	5039	568	492	94862.5	1124	68521	1502	55879	56808	61401.5	16453	61902	12810	18814	67060	14460.5	1596	115	6542	66818	895.5	757.583	35496	5076	477.75	11
016 Plasma	V1	N	13843	116532	84278.5	37240	13952.5	2491	27498	18562	4396	10577	1665.5	11997	40636.5	2626	9733	1214	2786.5	53199.5	23076	372	18182.5	10379.5	49238	7720	87624.5	48202	35939.5	179	514.5	26243.5	18967	61.5	5991	4.5	1804	28082	1952.5	131.5	14	1084	55224	22047.5	14.5833	4317	27	47772.8	43
017 Plasma	V1	N	11716	175846	149925	66395	70103.5	29571	11714	127678	66211	56861	35512	124350	170883	25264	42813	21014.5	3267	112790	17226	4660	48317	78440	53188	9784	129944	78098	48087.5	60059	38061.5	8505.5	93741.5	55309	51137	37380	93173	79622	47730.5	41759	10739	12693	88704	17115	3105.58	36568	60756	35555.8	39
018 Plasma	V1	N	792	138802	530	103532	1827	58289	35673	121806	30123	98971.5	20197	22201	75792	2572.5	1026	230	2147	168395	395	795	55134	41431	394.5	29	54006	2	45274.5	63	34776.5	13535.5	60422	13686.5	64598	4624.5	9217	35781	596.5	20	21	134	56676	59	5.58333	18739	28451.5	98.75	89
022 Plasma	V1	N	13925	244440	30768	62065.5	113584	106721	26807	114068	27221	138456	24066	61501.5	140552	8271	92696	1744	3443	179450	34015	2125	116854	68998	31298	4599	165212	17015.5	40342.5	54319	62690	11906	63199.5	11303.5	78152	10627	45852	75565.5	5900.5	37863	1250	3696	117102	20837	976.083	72307	44056	19097.8	82
024 Plasma	V1	N	494.5	140932	1130	68376	10921	2163	30169	87399	20071	24527	8099.5	72728.5	97808	2380	8127.5	206.5	1398	59210	312	311	10780	80098	1522	15	69692	35	46739	107	48	8609	65135.5	4077	3914	122	42647.5	34513	16.5	98.5	8	25.5	28255.5	10	14.5833	75.5	31782	79.75	112
027 Plasma	V1	N	1783.5	155314	2186	85257	2595	82712.5	90197	107930	47096	59440	54662	45369	102645	4168	2079	434.5	2715	103600	1162	1406	59993	79500	867	1041	82438.5	1476	88862.5	1965	56271	66581.5	83841	34656	42851	36896.5	37254	62842	8996.5	1569	184.5	4612	62093	1400	863.583	50432.5	47272	283.75	161
028 Plasma	V1	N	2769	111672	65428	67939	7000	59014.5	53867	129175	47787	172126	24389	60661	131294	22662	4118	1146	10929.5	82815.5	6680	932	40441	64680	11797.5	2632	90598.5	52512	64199.5	6333	70389	46078	94835.5	40338	116300	23896	53296.5	87309.5	28817.5	3778	1190	11377.5	66565	8715	1295.08	39322	54141	12905.8	27.5
030 Plasma	V1	N	1146.5	92396.5	1211	19518	2751	9804	9374.5	11528	4980.5	9357	2301	1655	14099.5	8421	2450	415	153702	50712	1187	519.5	24504	2986	793.5	33	62327.5	25	10045	86	920.5	119.5	2961.5	70	250	21	40	1100.5	8393.5	50	18	80870	27426	13	17.0833	3236	7	132.75	24
031 Plasma	V1	N	958	183526	1471	99766	1960	25344.5	97037	95712.5	40095	171401	25644	48294	145227	17365	1466	1585	6488.5	150018	977	10953	81411	115357	511	489	108750	706	73062	1193	26847	78809.5	71832	27752	89677	17719	33957.5	87874	23309	1012	1508	6689	84728	687	10464.6	45431	95250.5	294.75	90
032 Plasma	V1	N	20635	256554	126573	55871	84175	47027	24135	69435	23387	73189	19230	9426	140817	5909	70207	8491	1502.5	158700	24135	1866	63655	24699.5	51403	23112	189138	66019.5	43730.5	57085	35491	27638	72788.5	20791	56485	23435	6443	94512	7341.5	53007	2831	681	120801	22808.5	637.583	41984.5	25616.5	42528.2	93.5
033 Plasma	V1	N	5365	167566	102840	64864	36364	45392	36168.5	129244	41580.5	96853	11010	81917.5	68975	2398	25574.5	3995.5	6159	94699.5	10864	1481.5	37297.5	49169	19875	3418	100360	53699.5	65328.5	34196	52410	36236	75992.5	26001	80295	10853	75701.5	51547	5682.5	22996	1939	7889.5	54002	5380	2519.58	23211	39804	11984.8	23
036 Plasma	V1	N	11438	128795	62388	46221	56688.5	4028.5	10144.5	73327.5	21994	19955.5	4607.5	47983	180970	2346	49745	2133	1494	77692	15315	1133.5	13280.5	46129	40533	8464	78934.5	39120	34522	53109	3897.5	10206.5	59212	15169	13684	3231	51407	79991	4456.5	48420	1884	1370.5	51398	13563	485.083	16551	36554	30300.8	180
041 Plasma	V1	N	491	134841	1894.5	33163	599.5	5188	8881	53752	11707.5	11072.5	8008	13959	127241	2367	549	238	2191	52681	227	629	11365	10952	678	35	54064.5	28.5	23585	35	486.5	923.5	51305.5	2281	1821	633	8657	81581.5	134	87	7	176.5	37464	15	23.5833	555	2745.5	130.25	105
046 Plasma	V1	N	1848	178114	3694	84451	3662	25379	18148	72982	14765.5	55134	6651	11209	157398	1776	2205	330	619	105132	969	1371.5	10941	27820	3322	42	106976	41	40203.5	47	12160	6318.5	44783	1925	47634	161	3474	66991	205.5	52.5	10	91	56837.5	49	355.083	759	9710	267.75	92
051 Plasma	V1	N	10148	188259	35996	43227	128047	30561	14364	68341.5	16145	10962	6312	27739.5	140690	2662	64369	959	1890	94630	17537.5	1113	34545	45335	40809	650	122511	7686	37437.5	59574	27124	3518	58082.5	4801	2749.5	154	11831	83771	155.5	14798	11	43	82239	6113	52.5833	13724	33511	28271.8	127
052 Plasma	V1	N	121990	125525	119445	31597	142763	54973	6258	62664.5	19276	60108	3214.5	5552	35731	960	132791	19506	2867	71681	103773	20116.5	4221	13002	163835	56189	84651	48040	25751.5	55033.5	29729	67.5	47653	7378	41617.5	66.5	94	19415	142.5	48420	3647	282	49784	68136	278.083	35	6559	69508.8	1214
057 Plasma	V1	N	4187	37884	55214.5	54051.5	64300	16355	25344.5	81042.5	22500	32956	11101	25597.5	108011	10542	20842	3704	3071.5	57828	7257	786	14946	12641	16823.5	4256	30967.5	47626	53665.5	41434	21753.5	29816.5	65170.5	23580	38667	13630.5	28253	36703	16036.5	15110	4923	3994	37913	8030	700.583	17494	18874	14987.8	54
060 Plasma	V1	N	94699	219073	159909	50159	180797	119756	7493	32541	7924.5	104234	2968.5	5397.5	89045.5	1144	121690	24020	3397.5	114528	81826	7109	11625	44102	172564	77948.5	147762	102000	47349.5	106620	68983	11397.5	49082	15585	59827	1575	15439	61066.5	2147.5	78789	16193.5	7645	89499.5	82196.5	6636.58	19592	69377	126604	230
005 Plasma	V1	N*	1003	103370	4288	78210	1229	12217.5	42629	54293	14388.5	21602	16800.5	7473	173715	3443.5	769	1541	2190	57529	968	1634.5	18412.5	13501.5	1642	51	57475.5	64.5	54909.5	117.5	8881	24468.5	37337.5	1128	10146	572	109.5	76349	2079.5	178	30	1193	46603	41.5	29.0833	2553	200	88.75	138
010 Plasma	V1	N*	24043	252686	154255	66464.5	43918	137052	29858.5	95782	37815	162338	19460.5	19898	158907	61490	32012	9910	31470.5	131570	20750	1716.5	47119	76091	52485	28702	243558	131354	77153.5	54642	161321	39312.5	105404	43265	151958	27999	34742	143966	80691.5	33841.5	14026	37858	144981	26334.5	1607.58	54339.5	87759	56946.2	82.5
011 Plasma	V1	N*	1198	53072.5	19714	30607	1635	5828	21072.5	18194	8139	59832	2796	20254.5	23352.5	2738	1123	2040.5	9710	49975	907.5	508	59440	25586	3144.5	932.5	55447.5	24806	45009.5	1326	11342.5	33055	26884.5	9099.5	47495	5202.5	30984	30018	4433.5	1168	3609	8811	75254.5	915	557.583	71616	37660	4982.75	83
014 Plasma	V1	N*	116048	244072	177815	60615	132112	13127	13300	75815	24239.5	25748	6109	52577	173278	3288	85464	15995	5046	131755	123326	13769.5	39911	62227	144260	83803	172264	126226	45528.5	63942.5	11422	13652	55340	21045	23961	8810	53124	121100	3256.5	38601	14481.5	5759	108216	78509	16973.1	44785	55455	96131.2	11854.5
019 Plasma	V1	N*	571	115749	672	82321	2062	20589	11512	100273	20151	23237	4226.5	7697	30584	10598.5	2213	184.5	2168	182662	615.5	384	37539	10263	988	672	68666	1262	40065.5	5293	17166	17311.5	59926.5	21022	35832	7468	16647.5	32393	23412.5	7441	74	8781	56261	644.5	486.083	40959	19013	642.75	96.5
020 Plasma	V1	N*	5497.5	194673	10900.5	64092.5	74076	58427	16950	134702	15165.5	118743	5035	3143	150478	8331	42237	407	2723	72728.5	10550	612	9776.5	49825.5	21303	42.5	116438	348	32067.5	10711.5	42545	1683.5	43399.5	1999.5	53811	43.5	26	58289.5	3597.5	719	15	194	58162.5	590	16.5833	188	33269	3683.75	323
021 Plasma	V1	N*	1646	139055	12436	22270	1487	3069	9444	134944	59394	64783	47580	13239.5	94216	1122	1251	643	10862	63678	241	1265	14693	75469	669	774	87279.5	15404	27872.5	718	6370	7844.5	92277.5	47241	48556	45332.5	16438	66448.5	1162.5	589	273.5	4668	44367.5	318	380.583	15409.5	54451.5	613.75	811.5
025 Plasma	V1	N*	1397.5	53798.5	2171	82816	1326.5	81089	47718	31862	5644	16281	2375.5	40924	88942	888	880.5	1827	436	53706	993	12833	10384	35282	483	556	43449.5	1557	55521	1123	28807	39082.5	30065	7166.5	16956	2363	40803.5	44851	2206.5	535	2574.5	930	30537	905	11432.6	9941.5	25374	146.75	170
026 Plasma	V1	N*	7757	225568	17365	32138.5	219476	7795	8191	18355	4253	83668	2226	7112	82424	36951.5	181442	503	3471.5	109346	10088.5	922	21049	24895	27486.5	312.5	127282	3070	17730.5	65936	2954.5	191	13597	23	53949	52	252	44228.5	56823.5	53307	28	997	67556	2212	27.5833	4651	15561	12490.2	38
029 Plasma	V1	N*	3113	188270	6113.5	70069	11848	71416	48271	50159	28304	121161	22892	89794	80144.5	107251	9426	1458	27118	125398	3650.5	4082	74018	37389	1841	750	113486	3845	48824.5	4999	46694	24169.5	47883	16758	68309	6928	59382	41912	73016.5	4471	276.5	16136	72926	1113	1700.08	58131	21306	1117.75	151
034 Plasma	V1	N*	2949	144041	56999.5	26922	21717	3476.5	6726	70610	13423	19276	3996	5583	87986	2103	18079	2116.5	906.5	68307	3614	772	13735	6940	9791.5	2106.5	99749.5	35109.5	29670.5	14995	7376.5	7428.5	52158.5	16106	27384.5	4639	6702.5	61067	1925.5	14023	1270	1057	55270	3707.5	227.583	9977	9925	9035.75	219
037 Plasma	V1	N*	1782	102553	14861	66349	2172.5	7775	33301.5	106030	36606	152482	8304.5	89679	146540	12377	1501	1138	3743	64760.5	2134.5	2464	25333	90300.5	2775	439	73726	15056	59543	1590	8161	39013.5	82953.5	35497	98297	6406	72002	87666	14750.5	1298	1107.5	3378	58105	529	1910.58	22899.5	83622	1892.75	321.5
038 Plasma	V1	N*	2841	232373	51702	56654	10195	14865	28004	96599.5	32634	82908	26853	6467	97889	5216.5	8115	2756	1186	201121	3726.5	830	88873	12601.5	8856	3243.5	181473	30200	47879.5	8178	18619	35267.5	78954.5	29066	71940	29889	7855.5	76786.5	5722.5	6064.5	1005	792	104505	4342.5	383.083	57855	14406	6232.75	67
039 Plasma	V1	N*	68813.5	178598	51829	90266	9847	17848	51748.5	75285	20819	10736.5	11492	9976	109266	9066	7343.5	1391	1982	104349	102150	559.5	44955	39059	150317	24483.5	96833.5	21671	59104.5	636	14587.5	43577	47053.5	8099	3258	1321	1953	48735	1609.5	755.5	35	538	58958	77079	51.5833	29388	27161	77575.8	148
040 Plasma	V1	N*	1678	148014	2441.5	78371	4516	14363.5	47119	122612	33474	101170	22604	41569	125629	69205	2058	300	2853	103520	4314.5	767	61306	15111	1884	1631.5	116622	3358	64187.5	6296	21938	50527	86134.5	34299	97778.5	35698	45206.5	104562	76312.5	3296	202	5796	94305.5	5256	906.583	63433	19658	1663.75	32
042 Plasma	V1	N*	710	101838	1375	43803	1487	9305.5	13546	54017	10982	16766	4068	19437	134564	1965.5	760	220.5	2103.5	41695.5	505	397	9861	12716	801	261	73299	830	37991.5	585.5	15707	12812	51582.5	5317	8809.5	1672	17431	63037.5	793.5	449	94	861	55915.5	248	136.583	9492	9940	184.75	56
044 Plasma	V1	N*	37401	39404	160174	74732	119502	191840	30802.5	98960	28995	152390	20243	36767.5	151134	13971.5	84773.5	8556.5	3567	49077	67028.5	4441	25574.5	32657	117683	28667	24629.5	59554	58690	73981	122505	28617.5	82931	26692	132135	17430.5	33428	66518	21891.5	45078	3710	5174	35274	53269	3555.08	20859	33442	92074.2	207
047 Plasma	V1	N*	1796.5	93732	3403	77415.5	3785.5	18263	78509	114056	38967	79454	45139	68721.5	73293	248148	3812	488	26277	109922	2594.5	1485	69965	45104.5	714	524	73242	2930.5	75378.5	1162.5	25349	79466.5	91009.5	32904	58421	45263	67795	60824.5	93254.5	1541	212	16095	68731	1108.5	668.583	42907	38939.5	519.75	11
048 Plasma	V1	N*	13306.5	260538	82747	57160	34810	104948	41270	93295	36836.5	153426	23445	42594	111523	36629.5	23260	4946.5	23491	167866	11473	1708	66833	26876	28281	376	135868	30499	35628.5	11982	84449	22567	63683.5	13208.5	83753	5792.5	23205	66576	32770.5	4912	117	14862.5	93533	985.5	91.5833	34205	11174	8825.25	214
049 Plasma	V1	N*	1671.5	157352	6380	51345	1276	9728	12999.5	46981	18102	35040.5	11062	47511	136545	9501	881	1182	5111	119088	947	727.5	93709	143097	1530	456.5	84329	2792	44502.5	1042	13532	11667	40956.5	16241.5	37284.5	6883	43985	64155	15052	708	205	6366	90583	301	212.583	58408	77813	633.75	35
053 Plasma	V1	N*	10509	147369	13413.5	119065	10354	187625	143108	94595.5	33785	143730	11688	95621	110198	105040	9170	902	18389.5	134772	4730	4398.5	134691	132699	3404	1741	78785.5	887	68544	3831	91191.5	68448.5	55731.5	14035	80895	1144.5	48618	55189	82063.5	1822	102	14110	71659	943	512.583	55457	82930	435.75	898
056 Plasma	V1	N*	9052	274495	106226	50044	41892	13532	15158.5	55490.5	10433.5	127471	2731.5	34787	141290	50873	30480	1281	8550	140782	25183.5	403	21936.5	26162	38023	267	143084	22846.5	29992.5	11077	6845	2482.5	27576	266	41733	49	11254.5	67567	31249.5	7117	36	656	75462	6339	31.5833	5069.5	12622	13605.2	196.5
058 Plasma	V1	N*	1638	281588	1766	31160	3305.5	2240.5	20888	79880	21165	11655	11779.5	57644	121760	2781	2241.5	210	1824	153760	3130	385	48673.5	64922	4371	103	117521	43	29578	110	426	25310	39780.5	15452	7157	7312	54541.5	81166	1518.5	59	15	148	98074	499	87.5833	44244	47249	852.75	43
061 Plasma	V1	N*	291	168131	182	4910	1070	1416	561	6915	1002	5558	449	2394	23732.5	55364	716	139	10523	165920	429.5	233	15204.5	1837.5	378.5	35	106894	39	13673.5	209	569	135	17629.5	134	17864.5	57	1905	31355	73753.5	258	31	52288	83829	93.5	26.0833	29111	1634	172.75	36
Fig 8d	Comparisons of clinical and blood immune features between No drug (N) and Drug (D) groups
Patient	Visit	Drug Group	Age	Weight	Height	BMI	DPO	Days in hospital	NIH severity	CD3 T %	gd T cell % Of T	Non Vd2 Of gdT	CD27% Of Non Vd2	Vd2 % Of gdT	% Vd2 of CD3	CD27% Of Vd2	ab T cell % Of T	MAIT cell % Of ab T	MAIT of CD3	%CD8 Of MAIT	CD27% Of MAIT	% T of total	% NK of total	% Monocytes of total	% Eosinophils of total	% B of total	% Neutrophils of total	% CD4+ of T	% Naive of CD4+ T	% CM of CD4+ T	% EMRA of CD4+ T	% EM of CD4+ T	% CD38+ of CD4+ T	% HLA-DR+ of CD4+ T	% CD38+ or HLA-DR+ of CD4+ T	% HLA-DR+CD38+ of CD4+ T	% CD8+ of T	% Naive of CD8+ T	% CM of CD8+ T	% EMRA of CD8+ T	% EM of CD8+ T	% CD38+ of CD8+ T	% HLA-DR+ CD8+ T	% CD38+ or HLA-DR+ of CD8+ T	% HLA-DR+CD38+ of CD8+ T	% DN of T	% DP of T	% CD16- of NK	% CD16+ of NK
003	V1	D	48	76.9	185	22.469	7	18	5													1.8	0.38	1.24	0.00677	1.17	42.6		36.1	55.9	0.19	6.91	2.03	4.13	5.68	0.49		38.3	8.57	28.2	24.3	0.76	3.67	4.2	0.23			26.4	71.3
004	V1	D	69	110	167	39.4421	7	31	5													2.3	1.93	3.02	0.00635	0.28	26.3		16.4	55.8	1.25	25.5	0.11	0.64	0.73	0.028		24.8	41.4	24.1	9.57	0.52	4.03	4.29	0.26			69.4	21.1
005	V1	D	75	102	157	41.381	3	6	4													8.56	3.01	2.99	0.011	0.51	23.1		25.5	59.6	0.64	13.4	1.3	2.93	4.01	0.21		16.2	13.9	44.3	24.8	3.28	7.8	8.79	2.28			1.49	96.5
006	V1	N	31	76	168	26.9274	11	2	3															-0.000245	0.31	2.76	54.4		65.9	28.6	1.08	2.86	3.71	1.11	4.32	0.5		70.3	22.9	3.52	0.85	9.64	6.84	10.8	5.69
007	V1	N	29	69	165	25.3444	7	2	2													33.9	3.21	13.5	1.11	2.96	23.6	70	35.5	32.8	4.69	26.2	2.58	11.9	13.6	0.86	19.5	30.2	11.6	37.9	19.8	10.5	47.1	48.8	8.82	8.71	0.37	5.06	93.9
008	V1	N	22	64.4	167	23.0915	11	2	3													36	2.13	13.6	0.42	3.16	25.7	58.1	41.4	37.1	4.97	15.7	4.02	5.87	8.47	1.42	27.1	45.3	15.5	32.5	6.41	3.67	18	19.1	2.62	11.9	0.75	8.39	90.3
009	V1	N	55	66	162	25.1486	7	2	3													13.5	3.85	7.39	0.22	2.32	65.2	50.2	49.9	39.6	0.44	9.26	3.72	7.48	9.7	1.51	40.9	45.4	18.2	17.5	18.7	5.04	10.3	12.1	3.22	6.28	0.99	6.52	90.1
010	V1	D	51	76	183	22.694	11	6	4													7.1	5.1	12.6	0.085	2.38	61.5	67.2	19.6	37.7	29.7	11.3	3.61	9.11	11	1.75	25.9	26.5	30.6	27.1	15.4	3.35	13.2	14	2.59	3.29	0.44	1.05	98.7
011	V1	D	47	112.4	170	38.8927	7	27	4													11.8	2.1	5.38	0.052	3.93	64.5	81.4	62.4	18.9	3.77	13.7	2.38	4.52	5.92	0.98	15.1	42.5	8.24	42.8	5.78	8.15	19	20	7.11	2.54	0.57	1.05	98.1
012	V1	D	70	128	180	39.5062	9	13	4													5.12	3.79	7.47	0.00314	3.18	59.2	43.4	11.4	60	0.43	27.5	15.5	7.58	19.1	4.04	45	8.47	18.1	21.2	51.9	4.22	7.03	7.65	3.61	6.58	0.11	1.39	35
013	V1	D	65	93.5	167	33.5258	10	12	4													5.4	1.98	6.58	0.042	2.99	72	66.7	60.1	36.5	0.084	2.33	12.1	8.36	14.6	5.95	28.7	47	36.4	10.7	5.9	19.7	25.3	27.4	17.5	2.97	0.45	9.16	73.4
014	V1	D	40	61.3	175	20.0163	10	6	5													3.86	1.71	1.02	0.00691	3.32	64.2	48.1	29.3	49.1	14.3	6.49	18.5	23.2	29.5	12.2	40.8	35	12.8	50	2.18	12.9	33.6	34.9	11.7	7.83	0.26	2.8	75.2
015	V1	N	24	105	190	29.0859	5	2	3													26.9	8.65	4.02	1.03	3.38	44.2	59.5	46	47	0.22	5.88	3.39	2.07	4.72	0.74	30.5	58.4	27.4	6.59	7.41	1.95	7.02	7.19	1.79	7.48	0.47	3.4	72.2
016	V1	N	65	75	175	24.4898	12	9	3													4.57	0.76	2.36	0.023	1.37	88.1	46.7	32.7	56.3	0.82	8.82	2.62	4.16	5.78	1	48.3	7.14	19.3	32.4	40.6	0.77	36.5	36.5	0.77	3.52	0.15	4.22	85.3
017	V1	N	73	73.2	175	23.902	13	4	4													11.4	5.8	7.52	0.31	2.99	63.6	63.6	31.8	36.4	1.83	29.3	7.53	10.3	14.3	3.56	31.4	44.2	27.4	15.1	13	5.42	11.7	12.3	4.79	1.13	0.34	5.03	90.1
018	V1	N	73	55.1	160	21.5234	7	4	3	62	3.17	40.4	44.6	59.6	1.88932	80.8	96.83	0.51	0.493833	82.4	64.7	18.1	7.02	3.72	0.094	1.02	46	87.9	46.6	47.4	0.24	4.19	5.21	5.45	8.8	1.87	9.74	45.2	26.5	22.2	6.19	7.81	13.5	15.7	5.57	1.2	0.17	2.37	96.7
019	V1	D	28	74	152	32.0291	5	11	3	64.4	1.61	88.5	41	11.5	0.18515	72.2	98.39	0.33	0.324687	93.8	100	25.6	7.56	5.07	0.045	4.66	42.9	66.2	31.2	48	0.52	19.7	6.52	6.08	9.65	2.95	28.3	63.4	20.8	6.77	8.92	5.84	9.04	11	3.89	3.18	0.16	2.11	95.7
020	V1	D	72	85.5	168	30.2934	5	9	4	63.9	2.54	31.8	46.1	68.2	1.73228	90.4	97.46	0.7	0.68222	73.3	91.9	21.8	7.09	2.34	0.021	1.96	55.9	63	36.6	51.5	0.1	10.5	1.94	2.94	4.16	0.72	28.8	13.6	53.6	10.3	22.2	1.28	31.6	31.7	1.22	2.22	0.66	1.9	91.2
021	V1	D	70	77.3	160	30.1953	2	19	4	57	2.13	87.9	9.16	12.1	0.25773	11.1	97.87	0.088	0.0861256	100	66.7	6.46	2.85	4.43	0.021	0.43	65.2		36.4	31.1	4.84	26.6	1.77	4.68	5.31	1.15		7.4	7.77	56.9	26.7	0.66	18.3	18.3	0.61			4.24	95.1
022	V1	N	60	86.1	193	23.1147	7	4	3													14	6.13	8.13	0.55	3.28	44.3	45.6	12.8	72.5	1.02	12.9	5.47	6.59	9.54	2.52	48.7	19.2	27.6	39.2	13.8	15.4	58.6	58.9	15.1	2.48	0.19	5.33	94.2
023	V1	D	59	68	160	26.5625	8	9	4													5.86	11.1	1.92	0.015	1.82	51.8	55.4	27.3	55.3	0.27	16.1	5.99	7.32	9.83	3.48	41	29.5	18.8	34.9	16.5	7.95	55.3	55.5	7.72	1.79	0.22	2.29	97.2
024	V1	N	69	61	165	22.4059	12	4	2													13.3	0.83	5.19	0.13	2.23	67.9	58.1	43.5	51.8	0.2	3.14	2.1	1.25	2.53	0.83	34.5	29.4	21.4	43.9	5.21	2.14	4.37	4.8	1.7	4.75	1.13	8.6	89.7
025	V1	D	52	103	173	34.4148	5	21	4	58.7	5.01	19.9	76.2	80.1	4.01301	43.5	94.99	0.44	0.417956	79.5	87.2	27.6	11.1	8.41	0.56	3.08	32.6	63.1	48.2	45.2	1.44	4.08	1	2.12	2.79	0.33	31.8	40.8	29.5	15.4	14.2	3.82	52.8	53.1	3.54	2.6	0.63	2.12	93.7
026	V1	D	59	69.1	162	26.3298	16	29	5	31.1	10.7	91.8	1.2	8.22	0.87954	92.7	89.3	1.01	0.90193	66.2	89.6	4.63	1.11	2.46	0.035	2	80.7	67.7	66.6	29.7	0.096	2.08	5.25	4.98	7.55	2.68	22.9	38.7	15.1	41	5.1	15	62.4	64.6	12.7	5.03	0.18	5.54	90.1
027	V1	N	53	50.1	163	18.8566	6	3	3	48.6	1.34	85.4	38.5	14.6	0.19564	61.3	98.66	2.34	2.30864	46.1	29	19.4	2.38	5.76	0.052	4.72	54.5	45.7	31	54.2	0.13	13.9	6.14	5.26	7.88	3.51	51.3	21	6.16	11.9	60.6	2.98	33.1	33.1	2.91	1.29	0.46	4.88	94.5
028	V1	N	36	89.9	154	37.9069	12	6	3													12.9	2.28	3.48	0.11	2.98	71.8	61.5	26.3	55.6	0.38	16.9	5.91	5.22	7.66	3.47	34	28.8	34.5	17	19.5	5.38	56.2	56.3	5.29	2.53	0.59	11.1	84.4
029	V1	D	68	88	174	29.0659	7	23	4	35.6	0.68	87.5	41.4	12.5	0.085	50	99.32	0.00861	0.00855145	100	100	15.5	0.89	5.75	0.021	5.85	38.5		35.5	40.6	11.4	10	3.55	4.38	6.77	1.16		11.8	8.75	67.6	11.2	0.85	10.9	11	0.75			11.4	85.7
030	V1	N	78	44.4	157	18.0129	12	47	5	71.5	0.42	91.6	55.2	9.41	0.039522	87.5	99.58	0.031	0.0308698		100	27.9	1.54	4.68	0.72	5.24	29.6	68.8	18.2	68.9	0.38	11.2	2.52	4.56	5.61	1.47	25.8	23.7	29.5	33.8	12.5	3.43	12	12.7	2.66	0.95	0.59	2.25	86.1
031	V1	N	90	62.1	165	22.8099	2	24	3	40.9	0.7	93.1	33.3	6.9	0.0483	12.5	99.3	0.91	0.90363	93.3	80.5	12.7	9.36	5.96	0.01	0.21	54.3		53.7	37.4	0.74	5.59	2.21	7.68	9.09	0.8		22.5	24	43	10	4.59	33.9	34.2	4.22			5.63	81.1
032	V1	N	35	95	182	28.6801	11	1	3	62.8	6.8	53	19.6	47	3.196	80.3	93.2	0.088	0.082016	83.3	83.3	26.6	3.28	4.03	0.47	3.33	46.3		42.9	48.7	0.37	6.24	3.64	5.47	7.84	1.27		52.4	15	20.2	12.1	6.29	13.5	14.4	5.33			3.41	90.5
033	V1	N	27	57	165	20.9366	9	1	2	65.5	2.93	54.2	94	45.8	1.34194	35.6	97.07	0.14	0.135898	81.4	88.4	19.1	3.51	5.56	0.16	2.49	62.7		50.3	42	0.49	6.08	1.16	2.7	3.56	0.31		65	18.3	9.18	7.3	2.66	11.1	12.1	1.67			5.47	93.8
034	V1	D	50	78	175	25.4694	8	4	4	58.6	2.43	31.1	68.5	68.9	1.67427	77.8	97.57	0.12	0.117084	90.9	81.8	15.5	4.55	2.42	0.00303	2.68	62.1		50.7	43.8	0.059	3.02	3.01	3.03	5.05	0.99		61.2	26.9	5.55	6.33	3.33	7.54	8.37	2.51			2.39	95
035	V1	D	30	75.5	158	30.2436	13	2	4	19.1	9.76	19.3	51.7	80.7	7.87632	48.6	90.24	15.5	13.9872	73.7	84.4	9.98	2.38	2.61	0.012	3.1	60.7	43.5	42.3	50	0.24	6.56	9.3	12.7	16.4	5.54	35.9	50.7	39.8	2.84	6.57	10.8	18.6	19.8	9.63	14.8	0.49	3.22	83.4
036	V1	N	67	82	162	31.2452	9	2	4													17.4	8.19	4.34	0.08	5.58	48.8	60.3	32.6	46.8	4.03	14.9	2.6	5.03	6.98	0.65	37.6	12.5	7.53	62.1	17.3	3.07	6.3	7.04	2.33	0.83	0.089	0.8	98.1
037	V1	D	55	66	164	24.539	9	7	3													18.6	5.53	3.85	0.027	7.81	55.6	79.7	51.1	38.5	1.98	6.71	3.8	3.9	6.43	1.27	16.6	49.7	23.4	17.3	9.27	17.7	18.7	22.2	14.2	1.7	0.37	4.68	94.9
038	V1	D	62	84	162.5	31.8107	9	4	2	47.5	0.59	60	75	40	0.236	25	99.41	0.84	0.835044	71.4	42.9	5.16	1.07	2.35	0.059	2.42	80.5	63.1	28	55.4	5.48	9.81	2.72	5.41	7.17	0.96	33.4	12.9	8.39	73.8	4.55	1.62	20.5	20.7	1.5	1.57	0.29	4.09	90.1
039	V1	D	85	77.2	170	26.7128	9	5	4	10.4	1.83	94.6	25.7	5.41	0.099003	50	98.17	0.45	0.441765	77.8	33.3	9.88	2.38	6.6	0.037	1.34	64.6	55.6	15.6	52.6	6.47	24.3	3.04	4	5.74	1.3	37.7	11.9	26.5	31	30.3	1.71	4.22	4.54	1.4	3.05	0.68	3.54	94.9
040	V1	D	75	94.6	183	28.2481	4	25	4	18.6	1.6	7.32	66.7	92.7	1.4832	71.1	98.4	0.64	0.62976	75	100	4.98	0.88	4.24	0.039	0.8	71	72.5	15.9	74.2	0.076	8.36	10.3	15.4	19.4	6.3	21.2	20.9	66.1	3.08	9.72	29.2	35	37.3	26.8	2.37	0.67	9.38	84.5
041	V1	N	34	110	164	40.8983	6	1	3													21.5	1.89	4.49	0.58	2.5	60.7	46.4	42.5	49.4	0.11	7.23	3.44	3.73	5.77	1.4	48.2	47	15.5	24.7	12.4	2.58	63	63.2	2.35	2.93	0.82	9.06	89
042	V1	D	28	65	162.5	24.6154	7	4	4	44.8	12	16.2	24	83.8	10.056	88.9	88	1.21	1.0648	90.2	95.1	7.58	6.76	1.58	0.046	1.16	60.1	54.5	15.9	55.4	14.8	12.5	6.62	10	11.8	4.89	36.9	24.8	11.8	58	5.2	6.23	11.9	15	3.2	6.05	0.14	3.57	93.4
044	V1	D	71	112.4	167	40.3026	3	17	4	20.9	0.59	26.7	75	73.3	0.43247	81.8	99.41	0.28	0.278348	85.7	85.7	3.81	1.64	1.05	0.029	4.79	44.8	87	32.9	58.9	0.097	6.53	13.4	14.9	20	8.26	10.6	28.2	43.2	9.06	19.3	28.6	48.6	49.7	27.5	1.46	0.28	4.84	92.1
045	V1	D	52	90	172	30.4218	7	4	4	31	1.59	40	38.2	60	0.954	7.84	98.41	2.8	2.75548	57.2	61.9	2.53	0.97	6.07	0.03	0.55	81.6	72.2	37.4	44.2	1.19	16.1	6.3	10.6	13.3	3.58	21.9	25.5	9.73	57.4	7.16	7.62	12.8	13.6	6.77	3.52	0.65	16.2	62.7
046	V1	N	85	94	177	30.0041	15	11	2	43.9	1.65	14	33.3	86	1.419	3.26	98.35	0.3	0.29505	63.2	31.6	6.52	2.69	9.54	2.32	0.72	67.5	59.4	42.4	45.2	0.82	9.57	5.5	11.4	13.7	3.2	37.7	4.85	9.14	37.7	47.3	3.2	17.9	18.3	2.83	1.08	0.94	4.57	92
047	V1	D	71	58	157	23.5304	8	6	3	53.1	4.67	85.9	17.8	14.1	0.65847	41.6	95.33	0.27	0.257391	82.9	74.3	13.1	1.84	3.32	0.031	3.13	67.6	61	27.7	57.4	0.21	13.5	4.81	10.9	13.2	2.49	34.3	15.9	23.9	42.9	16.7	10.3	16.4	20	6.61	1.87	0.51	3.28	95.2
048	V1	D	58	87.8	170	30.3806	10	7	4	16.1	0.39	66.7	100	33.3	0.12987	100	99.61	1.94	1.93243	50	26.7	3.05	2.13	2.44	0.012	0.75	75.1	52.6	30.1	41.7	10.8	15.9	2.62	6.49	7.98	1.13	40.8	23.7	7.85	54.4	13.3	0.75	10.9	11	0.66	2.84	0.19	1.07	97.5
049	V1	D	25	63	169	22.0581	7	6	5	41.8	8.46	64.4	30.1	35.6	3.01176	52.5	91.54	2.25	2.05965	76.8	63.8	9.05	2.06	1.33	0.019	5.49	71.9	58	60.2	24.9	1.18	13.2	5.16	3.81	7.24	1.73	31.9	63.3	7.96	23.3	5.25	18.5	10.3	21.4	7.39	7.65	0.097	10	70.1
050	V1	D	58	59.6	167	21.3704	7	12	3	40	0.32	76.5	92.3	23.5	0.0752	87.5	99.68	0.095	0.094696	50	90	11.6	3.31	1.99	0.00606	3.09	69	95	62.7	32.6	0.69	1.87	3.64	3.1	4.82	1.92	4.01	45.1	38.9	8.84	7.18	13.3	16.6	18.4	11.4	0.48	0.27	2.53	89
051	V1	N	73	75.5	169	26.4346	14	5	3	66.6	6.55	4.66	67.2	95.3	6.24215	1.01	93.45	0.31	0.289695	87.3	90.9	41	1.81	3.37	0.45	8.03	19	78.5	62.3	32.2	0.4	3.93	2.33	2.42	3.66	1.09	16.9	22	16.2	36.3	24.7	1.52	5.98	6.21	1.29	1.67	0.33	11.7	88.6
052	V1	N	57	70	162	26.6728	11	6	4	57.1	2.1	39.1	38.9	60.9	1.2789	36.5	97.9	1.47	1.43913	98.4	94.6	22.9	3.34	4.66	0.096	4.18	53.8	60	42.5	48.9	0.13	7.53	9.02	17.2	19.5	6.74	36.5	18	58.5	6.3	17	56.2	90.9	91	56	1.28	0.3	13.3	81.4
053	V1	D	82	74.5	167	26.713	6	13	4	35.8	2.71	67.9	24.2	32.1	0.86991	62	97.29	1.6	1.55664	69	76.4	11.6	3.47	4.1	0.31	1.07	63.3	68.5	28.4	45.8	2.54	22.4	6.32	5.83	9.24	2.91	27	10.4	14.4	32.4	38.9	4.6	19.4	20	3.99	2.45	0.31	7.32	89.4
056	V1	D	56	114	170	39.4464	35	8	4	14.8	0.51	47.8	68.2	52.2	0.26622	95.8	99.49	0.65	0.646685	46.6	65.5	3.72	1.03	3.27	0.019	2.56	67.9	83.1	48.7	46	0.096	2.63	4.81	5.89	8.02	2.68	13.7	59.2	34.3	2.2	4.15	12.7	19.1	19.9	11.9	1.17	0.17	4.8	91.9
057	V1	N	31	61	163	22.9591	10	2	3	59	3.13	59.4	52.7	40.6	1.27078	94.2	96.87	1.58	1.53055	90.4	65.9	21.1	3.15	3.6	0.032	5.96	60.8	45.9	42.9	37.3	0.32	18.7	3.52	10.3	12.3	1.55	48	68.5	11.8	9.9	9.61	11.9	16.2	18.3	9.73	3.61	0.28	5.73	89
058	V1	D	59	81	155	33.7149	12	10	4	39.7	1.29	71.7	30.3	28.3	0.36507	30.8	98.71	0.35	0.345485	86.5	81.1	9.72	1.5	5.25	0.091	4.1	68.7	60.9	36	56.9	0.69	5.49	3.52	3.81	5.93	1.4	34.5	47.5	11	33.4	7.88	1.12	6.78	7.03	0.87	2.05	0.25	13	69.5
060	V1	N	43	85	160	33.2031	13	4	3	52.5		25.2	25.7	74.8		74.9	100	0.9	0.9	87.1	83.7	14.1	1.23	6.83	0.15	1.28	59.4	53.5	27.8	54.2	0.9	16.4	2.47	9.29	10.3	1.42	39.4	30.1	14.6	28.7	26	1.96	18.2	18.7	1.49	3.52	0.39	9.52	60.9
061	V1	D	74	55.5	165	20.3857	0	7	4													10.5	1.49	2.28	0.41	4.28	39.8		0.14	94.1	0	5.74	29.1	32.9	36.7	25.4		0.32	2.9	49.6	46.7	1.45	100	100	1.45			8.68	67.3
065	V1	N	46	110	164	40.8983	5	1	3													28.3	2.94	6.35	0.13	5.79	44.5	57.4	28.9	44.5	0.2	25.1	4.73	12.9	15.1	2.53	36.6	17.6	12.7	34.7	33.9	3.16	12.5	13.2	2.51	2.72	0.42	6.3	92
% T cell of live cells					% MAIT of T cells					% gd-T of T cells
N V1	N V7	D V1	D V7		N V1	N V7	D V1	D V7		N V1	N V7	D V1	D V7
	18	8.56	32.5		0.493833	0.164934	0.324687	0.696794		3.17	8.37	1.61	1.86
33.9	28.6	7.1	13.6		2.30864	0.027902	0.68222	0.3483		1.34	0.35	2.54	3.25
36	31.2	11.8	31.5		0.0308698	0.74745	0.0861256	0.279444		0.42	0.34	2.13	3.64
13.5	15	3.86	23.6		0.90363	0.147405	0.417956	0.0655182		0.7	1.73	5.01	0.73
26.9	15.1	25.6	7.68		0.082016	0.31705	0.90193	0.41706		6.8	6.75	10.7	0.7
4.57	14.6	21.8	5.91		0.135898	1.83168	0.00855145	0.225492		2.93	2.57	0.68	1.96
11.4	12.1	6.46	33		0.29505	0.928416	0.117084	0.0839035		1.65	3.29	2.43	1.29
18.1	18.6	27.6	16.4		0.289695	0.507051	0.835044	1.10112		6.55	4.33	0.59	0.8
14	27.6	4.63	15		1.43913		0.441765	1.02523		2.1		1.83	3.28
13.3	35.9	15.5	12		1.53055		0.62976	0.508674		3.13		1.6	0.26
19.4	26.1	15.5	11.4		0.9		1.0648	0.25727				12	1.05
12.9	31.3	18.6					0.278348					0.59
27.9	23.9	5.16	6.95				0.257391	0.682168				4.67	3.92
12.7		9.88	3.34				1.93243	0.251888				0.39	3.12
26.6		4.98	8.52				2.05965	1.13367				8.46	2.27
19.1		7.58	9.8				1.55664	0.28333				2.71	2.3
17.4		3.81	8.69				0.646685	1.64411				0.51	8.15
21.5		13.1	19.5				0.345485	0.267543				1.29	0.91
6.52		3.05
41		9.05					13.9872					9.76
22.9		11.6
21.1		3.72					2.75548					1.59
14.1		9.72					0.094696					0.32
28.3		10.5
		2.3
		5.86
		9.98
		1.8
		5.12
		5.4
		2.53
		11.6
[truncated: 238 more columns]

## Sheet: Supp Fig 1
Supp Fig 1a-b	Please also refer to Fig 2a
sIL-6R						IL-6:sIL-6R
Sample	Plasma	ETA	Plasma	Sputum		Sample	Plasma	ETA	Plasma	Sputum
003	19.7193					003	0.00358582
004 d7	26.4029					004 d7	0.00227323
004 d37	47.5976					004 d37	0.00103388
013	56.1323					013	0.00078529
026 d16	77.6783					026 d16	0.00182419
026 d36	116.862					026 d36	0.00034554
043 d19	53.1518					043 d19	0.0011691
043 d52	59.6619					043 d52	0.00015135
049	34.1359					049	0.00099895
003		2.96993				003		0.00086871
004 d7		2.35975				004 d7		0.00109334
004 d14		33.5532				004 d14		7.6893e-05
013		6.61293				013		0.00039014
026 d16		8.88129				026 d16		0.00860574
026 d17		83.9904				026 d17		1.55515
026 d23		17.187				026 d23		5.79003
043		1.09892				043		0.276781
049 d8		13.3119				049 d8		0.378009
049 d9		28.4778				049 d9		0.325095
002			86.4941			002			0.00112516
011			26.1533			011			0.00488734
021			36.7556			021			0.00671842
002				2.38135		002				0.00108342
011				4.40413		011				0.00058581
021				3.61723		021				1.1354

## Sheet: Supp Fig 2
Supp Fig 2a	Normalized responses towards antigens of SARS-CoV-2 and other coronaviruses
COVID-19 Plasma															COVID-19 Respiratory
Multiplex features	normdata1	normdata2	normdata3	normdata4	normdata5	normdata6	normdata7	normdata8	normdata9	normdata10	normdata11	normdata12	normdata13		Multiplex features	normdata1	normdata2	normdata3	normdata4	normdata5	normdata6	normdata7	normdata8	normdata9	normdata10	normdata11	normdata12	normdata13	normdata14
IgG2SARS1TRIMERS	1.11272	0.769454	-1.68337	0.503574	-0.853844	0.266232	-0.233526	-0.731113	1.59953	-0.557506	1.29789	-0.623512	-0.866528		FcgR2b229ES1	-0.747577	-0.334983	-0.747577	1.18028	-0.877025	2.16012	-0.103089	-0.535035	-1.6711	-0.535035	0.686858	0.0614512	0.832926	0.629781
IgG2SARS2S2	1.11633	0.822932	-0.566978	0.291163	0.0812763	0.620849	-1.2103	0.663403	-2.03398	-0.810522	-0.6235	0.180282	1.46904		C1qNL63S1_2	-0.171611	-2.2201	-0.495944	0.281237	-0.0790681	-0.231045	-1.10635	-0.861554	0.896694	0.989446	0.807871	-0.0915127	1.70799	0.573941
IgG1HKU1S1_2	0.848192	-0.4409	-0.00310711	0.301981	1.10917	-1.49696	-1.76098	-0.639459	-0.0184988	-0.311044	-0.32836	1.20376	1.5362		C1qHKU1S1_2	-0.822618	-0.365802	-0.745882	1.04013	-0.0910933	-0.512877	-1.94086	-0.205135	0.233771	-0.00580208	1.16644	-0.61765	1.96437	0.903004
C1qHKU1S1_2	1.14922	0.781742	-0.646296	-0.144457	-1.56355	-0.0508869	-0.305713	-0.783633	1.80161	-0.75135	1.48053	-0.532329	-0.434887		C1qOC43S1	-0.394377	-0.659715	-1.15565	0.966236	-0.194925	1.92823	-0.394377	-0.760446	-1.56928	-0.362119	0.948662	-0.205804	1.37192	0.481649
FcgR2aRHKU1S1_2	1.26878	1.19948	-1.90074	-1.16036	-0.0948168	0.609315	-0.407083	-1.21059	-0.455299	0.200301	1.20678	0.37067	0.373565		C1qHKU1S1	-0.914191	-1.40659	-1.40659	0.73163	-0.00126152	1.06723	0.241128	-1.71726	0.328482	0.450362	0.768089	-0.292854	1.41079	0.741026
FcgR2bHKU1S1_2	0.629234	0.826273	-0.692267	0.642827	-2.51803	0.432337	-1.52853	0.570197	-0.0156471	0.0773491	0.585592	0.488693	0.501973		C1q229ES1	-2.27108	0.217536	-0.765813	0.795942	-0.360804	-0.610878	-0.538585	-0.252923	0.0270988	-0.158619	1.14734	-0.131836	1.7208	1.18182
FcgR2aHHKU1S1_2	0.988875	1.51473	-0.784045	0.838219	-0.571113	-1.07298	-0.953059	-0.719789	-0.375197	-1.24199	0.00674924	1.09626	1.27334		FcgR2aR229ES1	-0.222623	-0.222623	-1.55959	1.13832	-0.65187	-0.744235	-0.857282	-0.300717	-0.187671	-0.65187	1.43211	0.0288756	2.08478	0.714387
IgGHKU1S1_2	-0.240798	0.653889	-0.654377	0.997627	-0.71636	0.0172654	-1.61963	1.8628	-0.107259	-1.10967	-0.71636	1.26092	0.371951		FcgR2aRNL63TRIMERS	-1.91471	-0.0843328	-0.411301	1.1573	-0.644183	-0.411301	0.0412715	-0.644183	-0.556997	-0.146563	1.41511	-0.411301	1.97821	0.632978
FcgR3aVHKU1S1_2	2.09986	0.600643	-0.115981	0.0398906	-0.231589	-0.0740607	-0.460671	-2.4394	-0.309977	-0.207086	-0.115981	0.834088	0.380265		FcgR2aRSARS1S1	-0.501465	-1.28301	-0.375664	1.22161	-0.272877	-1.67378	-0.576745	-0.892238	0.117896	-0.0442899	1.36696	0.575071	1.67657	0.661976
FcgR3aFHKU1S1_2	1.06679	1.10303	0.260575	-0.218913	-0.122121	0.655137	0.425061	-1.06213	1.1313	-1.02132	0.855577	-1.53649	-1.53649		FcgR2aROC43NP	0.327205	-1.83074	-0.603487	0.707766	-0.483119	2.04404	-0.730826	-0.603487	-0.296675	-0.9103	0.843954	0.203232	1.30202	0.0304145
FcgR2bHKU1TRIMERS	0.997422	1.24731	-1.01721	-1.84299	-1.02756	0.789757	-0.472019	-0.399822	0.0565526	0.828584	1.44284	-0.337059	-0.2658		FcgR2aRNL63NP	0.0117772	-1.09343	-0.637479	0.338764	-0.888039	1.31307	0.801194	-0.855966	0.102878	0.18235	0.67615	-2.11484	1.28388	0.879694
IgGHKU1TRIMERS	1.21913	1.00068	-0.741975	-0.376457	-0.637908	0.296557	-0.32227	-0.989191	1.6265	-1.30973	1.45126	-0.741975	-0.474629		IgG2229ES1	-1.03578	-1.03578	-1.03578	0.769295	-0.455921	2.17601	-0.258985	-0.552808	-0.415302	-1.03578	1.05736	0.300345	1.12255	0.400565
FcgR2aRHKU1TRIMERS	1.06148	0.794862	0.271613	-0.902226	-0.601705	0.616039	0.611552	-1.89493	1.03887	0.317368	0.929066	-1.33427	-0.907722		FcgR2aRNL63S1	0.722288	-0.618161	-0.706571	-0.249878	-1.05343	1.91789	1.08568	-1.69109	-0.706571	-0.37801	0.0644001	1.38613	-0.125607	0.352929
FcgR2aHHKU1TRIMERS	1.46816	1.31334	-0.174005	-1.18016	-0.0807529	0.19496	-1.96317	0.849027	-0.729371	-0.457319	-0.392635	0.0668455	1.08509		FcgR3aVNL63S1	0.577117	0.117442	0.289306	-0.78597	-0.19307	-1.37887	0.313295	-1.37887	1.65239	1.78254	-1.37887	0.100308	-0.136209	0.419456
FcgR3aVHKU1TRIMERS	1.07902	0.266622	-0.151657	0.305208	0.973338	-1.00184	-0.434634	0.19815	-0.432238	-0.446812	-2.43352	1.01739	1.06097		IgG1SARS1TRIMERS	-1.67684	0.386527	-0.69063	-1.67684	-0.578909	-0.105124	-0.180251	-0.402627	1.65809	1.6751	0.342739	0.427393	0.501759	0.319613
FcgR3aFHKU1TRIMERS	1.6907	0.603278	-0.598125	-0.0382508	-1.6464	-0.759486	-1.16969	-0.128397	1.79568	-0.0624534	0.655676	-0.292322	-0.0502114		IgG1SARS1S1	0.000475084	-0.307613	-2.51893	-0.36072	0.234653	0.900495	0.173242	-0.938069	-1.04156	0.66224	0.64279	1.40828	0.373226	0.771491
IgG1HKU1TRIMERS	1.10988	0.862408	-0.0264176	-1.4311	-1.03208	0.635601	0.604462	-0.678438	1.15609	0.0841492	1.10807	-0.844825	-1.5478		IgG1HKU1S1	0.700327	-0.776949	-0.677391	-0.490801	-0.908415	2.12257	1.0926	-0.622266	-0.421837	-1.48071	-0.00134553	1.38218	-0.031058	0.113094
IgG2HKU1TRIMERS	1.92869	1.56079	-0.522142	-1.68186	-0.450739	-0.198135	-0.545613	-0.473924	-1.03393	0.174343	0.854368	0.385639	0.00250052		IgG1229ENP	0.658536	-1.93506	-0.319261	-0.241727	-0.977432	1.15644	0.540998	-1.93506	0.618734	0.76834	-0.150086	0.274605	0.579122	0.96185
C1qHKU1TRIMERS	1.86328	1.24448	0.992131	-0.87506	0.420173	-0.753119	-1.34503	0.0267305	-0.582725	-0.521411	-0.00790202	0.758619	-1.22017		IgG1OC43S1	0.0104796	0.518251	1.02868	0.651417	0.301148	1.30015	-1.97865	-1.97865	-0.430807	-0.297641	-0.588309	0.609269	0.052628	0.802036
IgG1NL63S1	1.85618	1.41074	-0.358526	-1.05299	0.0545166	-0.178768	0.175002	-0.76794	0.6965	-1.68162	0.84599	-0.76794	-0.231148		IgG1HKU1TRIMERS	0.434017	0.760756	0.532236	-0.124669	-2.30541	1.97669	-0.394572	-0.868364	-0.634102	-0.506329	0.197676	0.977115	-0.29526	0.250214
IgG1NL63TRIMERS	1.15795	0.562527	0.155657	-0.469109	-0.970835	0.749875	-0.200451	-0.960168	0.845303	1.01077	1.08135	-1.07113	-1.89174		IgG1229ES1	-0.204275	-0.631869	-0.0204866	0.0544207	-1.05264	0.891586	1.24871	-1.61076	-0.631869	-1.61076	0.46896	1.24359	1.02076	0.834635
IgG1NL63S1_2	0.986757	0.648995	-0.0875451	0.219703	-0.451949	-0.442716	-0.135468	-2.50532	-0.80712	1.37722	0.31771	1.07934	-0.199602		IgG1HKU1NP	0.607869	-0.0160074	0.347687	0.61792	-0.108573	0.675735	-0.108573	-0.159156	-2.04862	0.464395	-2.37667	0.464395	0.843147	0.796457
FcgR2bNL63TRIMERS	1.38985	1.31276	0.053144	-1.59573	-1.77489	0.257439	-1.16185	0.933221	-0.279591	0.221542	0.384655	-0.0278437	0.287293		IgG1NL63S1_2	0.666436	-0.633218	-2.7775	-0.320792	-0.3723	0.694776	0.329534	-0.788407	0.738492	0.857632	-0.380006	0.311258	0.660308	1.01379
FcgR3aFNL63S1_2	1.20058	1.28178	0.26801	-0.292102	0.54459	-0.121296	-0.878691	0.136272	0.161945	-2.18042	-1.41373	0.790454	0.502607		IgG1NL63TRIMERS	-0.694446	0.263678	-0.0415871	0.215383	-0.694446	-0.843666	0.0222431	-2.36642	1.02387	1.43487	-0.694446	1.08215	0.715255	0.577561
[truncated: 262 more rows]
